# Supplementary material for: Genome-Wide Analysis of microRNAs Identifies the Lipid Metabolism Pathway to Be a Defining Factor in Adipose Tissue From Different Sheep
Source: Front Vet Sci. 2022 Jul 8;9:938311. doi: 10.3389/fvets.2022.938311 (PMC9308008; doi:10.3389/fvets.2022.938311)
Supplement: Supplementary file 1 [file Data_Sheet_1.zip]

Archive with 18 entries (13 files):
- 938311_SupMaterial/
- 938311_SupMaterial/Data Sheet 1/
- 938311_SupMaterial/Data Sheet 1/Supplementary table and figure/
- 938311_SupMaterial/Data Sheet 1/Supplementary table and figure/Supplementary figure/
- 938311_SupMaterial/Data Sheet 1/Supplementary table and figure/Supplementary figure/Supplementary Figure 1.jpg
- 938311_SupMaterial/Data Sheet 1/Supplementary table and figure/Supplementary figure/Supplementary Figure.docx
- 938311_SupMaterial/Data Sheet 1/Supplementary table and figure/Supplementary figure/sRNAs-distribution-(D-PF-1).jpg
- 938311_SupMaterial/Data Sheet 1/Supplementary table and figure/Supplementary figure/sRNAs-distribution-(D-PF-2).jpg
- 938311_SupMaterial/Data Sheet 1/Supplementary table and figure/Supplementary figure/sRNAs-distribution-(D-PF-3).jpg
- 938311_SupMaterial/Data Sheet 1/Supplementary table and figure/Supplementary figure/sRNAs-distribution-(X-PF-1).jpg
- 938311_SupMaterial/Data Sheet 1/Supplementary table and figure/Supplementary figure/sRNAs-distribution-(X-PF-2).jpg
- 938311_SupMaterial/Data Sheet 1/Supplementary table and figure/Supplementary figure/sRNAs-distribution-(X-PF-3).jpg
- 938311_SupMaterial/Data Sheet 1/Supplementary table and figure/Supplementary table/
- 938311_SupMaterial/Data Sheet 1/Supplementary table and figure/Supplementary table/Supplementary Table S1.xlsx
- 938311_SupMaterial/Data Sheet 1/Supplementary table and figure/Supplementary table/Supplementary Table S2.xlsx
- 938311_SupMaterial/Data Sheet 1/Supplementary table and figure/Supplementary table/Supplementary Table S3.xlsx
- 938311_SupMaterial/Data Sheet 1/Supplementary table and figure/Supplementary table/Supplementary Table S4.xlsx
- 938311_SupMaterial/Data Sheet 1/Supplementary table and figure/Supplementary table/Supplementary Table S5.xls
