# Supplementary material for: Genome-Wide Analysis of microRNAs Identifies the Lipid Metabolism Pathway to Be a Defining Factor in Adipose Tissue From Different Sheep
Source: Front Vet Sci. 2022 Jul 8;9:938311. doi: 10.3389/fvets.2022.938311 (PMC9308008; doi:10.3389/fvets.2022.938311)
Supplement: Supplementary file 1 [file Data_Sheet_1.zip › 938311_SupMaterial/Data Sheet 1/Supplementary table and figure/Supplementary table/Supplementary Table S1.xlsx]

## Sheet: miRNA
Table S5 Primer sequences of miRNA for quantitative real-time PCR
Name	Forward primer	Reverse primer
NC_040278.1_37602	CAGCAGCAATTCATGTTTTGA	Kit comes with it
NC_040253.1_5757	CAAGATGCTGGCATAGCTGT	Kit comes with it
NC_040262.1_21536	GCCCGCAAAGACCCAGCAAA	Kit comes with it
NC_040278.1_37507	GCATTGGCACGTCTTGGAATGA	Kit comes with it
NC_040255.1_11631	TATGGCACTGGTAGAATTCACT	Kit comes with it
U6	CAAGGATGACACGCAAATTCG	Kit comes with it

## Sheet: mRNA
Table S5 Primer sequences of mRNA for quantitative real-time PCR
Name	Primer	Forward primer	Product length（bp）
AKT3	Forward	CGCACACGTTTCTATGGT	85
	Reverse	CCAACTTGAGATCACGGT
PTGS2	Forward	GGTTGAAATGATCTACCCGC	108
	Reverse	AGCCAAATGGTGGCATAC
COL1A1	Forward	ACATCAGCAAGAACCCCAA	80
	Reverse	GCCGTACTCGAACTGGAATC
MGST3	Forward	ACAAAGTGGAGTATCCTACCAT	93
	Reverse	CTTCCAACGTGTTCTGGTGA
PCK1	Forward	CACCTTTGTTCAACTTAGGGAC	83
	Reverse	GTGCATTCTGGCTAACTGAT
PPP2R5A	Forward	GGTGTAATTGTTGAATCAGCG	82
	Reverse	TATCACTTGGAGGAAGAGTTCG
FADS1	Forward	CACGATGCCTCGACACAATTA	87
	Reverse	GGCTTGGACTGGTACTTTATG
LOC101113583	Forward	ATGAAGACTTGAATGCCGAG	85
	Reverse	GTATTAGGCACATCATAGGCG
ACTB	Forward	ACCAGTTCGCCATGGATGAT	118
	Reverse	CCCACGATGGAAGGGAAGAC
