# Supplementary material for: Genome-Wide Analysis of microRNAs Identifies the Lipid Metabolism Pathway to Be a Defining Factor in Adipose Tissue From Different Sheep
Source: Front Vet Sci. 2022 Jul 8;9:938311. doi: 10.3389/fvets.2022.938311 (PMC9308008; doi:10.3389/fvets.2022.938311)
Supplement: Supplementary file 1 [file Data_Sheet_1.zip › 938311_SupMaterial/Data Sheet 1/Supplementary table and figure/Supplementary table/Supplementary Table S3.xlsx]

## Sheet: Sheet1
Table S2 First base preference distribution map of miRNAs with different lengths.
Length(nt)	A	G	C	U
18	0.263157	0.105263	0.210525	0.42105
19	0.15625	0.218749	0.125	0.499998
20	0.295774	0.154929	0.169014	0.380281
21	0.269035	0.121827	0.187817	0.42132
22	0.403955	0.101695	0.124294	0.370056
23	0.407894	0.111842	0.0986841	0.381579
24	0.189189	0.108108	0.189189	0.513512
25	0.499992	0	0	0.499992

## Sheet: Sheet2
Table S2 Distribution map of base preference at different miRNA sites.
Position(nt)	A	G	C	U
1	0.34447	0.116359	0.141705	0.397465
2	0.380184	0.252304	0.164747	0.202765
3	0.34447	0.251152	0.210829	0.193548
4	0.330645	0.259217	0.247696	0.162442
5	0.268433	0.268433	0.235023	0.228111
6	0.203917	0.267281	0.300691	0.228111
7	0.229263	0.224654	0.298387	0.247696
8	0.220046	0.261521	0.278802	0.239631
9	0.228111	0.296083	0.221198	0.254608
10	0.252304	0.259217	0.247696	0.240783
11	0.228111	0.282258	0.248848	0.240783
12	0.202765	0.307604	0.218894	0.270737
13	0.284562	0.285714	0.178571	0.251152
14	0.28917	0.25576	0.226958	0.228111
15	0.254608	0.27765	0.237327	0.230415
16	0.186636	0.218894	0.264977	0.329493
17	0.145161	0.236175	0.259217	0.359447
18	0.206221	0.206221	0.214286	0.373272
19	0.157833	0.241461	0.224971	0.375736
20	0.188494	0.270502	0.175031	0.365973
21	0.120643	0.340483	0.213137	0.325737
22	0.17122	0.346084	0.204007	0.278688
23	0.210256	0.282051	0.225641	0.282051
24	0.16279	0.116279	0.232558	0.488371
25	0	0.333328	0.166664	0.499992
