# Supplementary material for: Genome-Wide Analysis of microRNAs Identifies the Lipid Metabolism Pathway to Be a Defining Factor in Adipose Tissue From Different Sheep
Source: Front Vet Sci. 2022 Jul 8;9:938311. doi: 10.3389/fvets.2022.938311 (PMC9308008; doi:10.3389/fvets.2022.938311)
Supplement: Supplementary file 1 [file Data_Sheet_1.zip › 938311_SupMaterial/Data Sheet 1/Supplementary table and figure/Supplementary table/Supplementary Table S4.xlsx]

## Sheet: Sheet1
Table S3 miRNA differential expression
miRNA id	FC(D/X)	Log2FC(D/X)	Pvalue	Padjust	Significant	Regulate	X	D
NC_040260.1_18526	33.1657	5.05162	0.0294128	1	yes	up	0	0.3651
NC_040278.1_37521	47.0569	5.55633	0.0104448	1	yes	up	0	0.465967
NC_040252.1_696	4.5833	2.19639	0.0162051	1	yes	up	0.327867	1.34613
NC_040256.1_13530	0.0270836	-5.20643	0.0349135	1	yes	down	0.487967	0
NC_040278.1_38400	3.19145	1.67421	0.0394435	1	yes	up	0.543567	1.60987
NC_040254.1_8943	3.0824	1.62406	0.015643	1	yes	up	1.22693	3.2285
NC_040268.1_27808	0.138243	-2.85473	0.02022	1	yes	down	1.90417	0.222933
NC_040278.1_37507	0.0222563	-5.48964	0.00022219	1	yes	down	2.03467	0.0411
NC_040278.1_37515	0.0222563	-5.48964	0.00022219	1	yes	down	2.03467	0.0411
NC_040255.1_11631	4.26193	2.09151	0.00237127	0.0296845	yes	up	2.891	10.4731
oar-miR-134-5p	0.302627	-1.72439	0.0284124	1	yes	down	3.25993	0.9975
oar-miR-299-3p	0.421502	-1.24639	0.041379	1	yes	down	3.74147	1.52417
NC_040255.1_11627	3.37088	1.75313	0.00110536	0.0181596	yes	up	4.97007	14.206
NC_040254.1_9587	2.96207	1.56661	0.0130513	0.0938461	yes	up	9.26433	24.9978
oar-miR-411b-3p	0.40688	-1.29733	0.00228948	0.0296845	yes	down	10.0895	3.7477
NC_040269.1_29853	0.469905	-1.08956	0.0429939	0.219016	yes	down	11.0105	4.48103
oar-miR-3959-3p	0.400117	-1.32151	0.000431605	0.00992692	yes	down	14.5429	5.3925
NC_040258.1_15482	2.23478	1.16013	0.000724335	0.0128152	yes	up	15.1138	30.231
NC_040262.1_21536	0.0599431	-4.06026	2.73695e-07	3.14749e-05	yes	down	15.9264	0.914167
NC_040278.1_38402	0.473182	-1.07953	0.0226245	0.140639	yes	down	16.3627	6.8548
NC_040261.1_18691	0.471222	-1.08552	0.0212221	0.135586	yes	down	16.4302	6.8548
NC_040265.1_25116	0.378317	-1.40233	0.00810361	0.0776596	yes	down	17.3476	6.1103
NC_040278.1_37604	0.287041	-1.80067	0.0114553	0.0908526	yes	down	18.5193	4.74037
oar-miR-381-3p	0.364909	-1.45439	3.21373e-05	0.00123193	yes	down	18.8362	6.2798
NC_040253.1_6410	0.351584	-1.50806	0.0102899	0.0876547	yes	down	25.2367	8.47317
NC_040252.1_2246	0.351584	-1.50806	0.0102899	0.0876547	yes	down	25.2367	8.47317
NC_040272.1_32155	0.351584	-1.50806	0.0102899	0.0876547	yes	down	25.2367	8.47317
NC_040262.1_21346	0.347103	-1.52656	0.00726724	0.0726724	yes	down	30.0343	9.94573
oar-miR-493-3p	0.382266	-1.38735	6.55892e-05	0.00215507	yes	down	41.4994	15.1071
NC_040255.1_10798	7.20153	2.8483	3.22592e-10	7.41961e-08	yes	up	41.6238	285.897
oar-miR-376c-3p	0.499355	-1.00186	0.00141145	0.0216423	yes	down	66.3669	31.0049
oar-miR-379-3p	0.471277	-1.08535	0.000103271	0.00296905	yes	down	102.71	45.1194
NC_040253.1_5757	0.228992	-2.12663	0.000664218	0.0127308	yes	down	118.198	23.984
NC_040278.1_37602	0.231132	-2.11321	7.55528e-07	5.79238e-05	yes	down	122.611	26.1177
NC_040278.1_37610	0.294899	-1.76171	1.98151e-06	9.11492e-05	yes	down	228.329	61.5469
NC_040278.1_37608	0.294496	-1.76368	1.93266e-06	9.11492e-05	yes	down	229.234	61.7079
NC_040278.1_37605	0.358731	-1.47902	0.000251993	0.00643983	yes	down	339.075	111.821
oar-miR-21	0.478272	-1.0641	0.0124779	0.0938461	yes	down	71886.1	32946.3
