# Supplementary material for: Genome-Wide Analysis of microRNAs Identifies the Lipid Metabolism Pathway to Be a Defining Factor in Adipose Tissue From Different Sheep
Source: Front Vet Sci. 2022 Jul 8;9:938311. doi: 10.3389/fvets.2022.938311 (PMC9308008; doi:10.3389/fvets.2022.938311)
Supplement: Supplementary file 1 [file Data_Sheet_1.zip › 938311_SupMaterial/Data Sheet 1/Supplementary table and figure/Supplementary table/Supplementary Table S5.xls]

## Sheet: Sheet1
Table S4 miRNA-mRNA regulatory network in sheep subcutaneous adipose tissue
miRNA name	up or down	Target RNA id	miRNA name	Target RNA type	target gene name	target gene description	start_miranda	end_miranda	score_miranda	energy_miranda	paired_miranda
NC_040278.1_38400	up	rna-XM_012108068.3	NC_040278.1_38400	mRNA	CTPS1	CTP synthase 1, transcript variant X2	4103	4123	172	-24.54	miRNA: 3' aguacCACAGUCUUCACCCUa 5' *:|**|||*|||||||||||* target: 5' ctacaGTGACAGAAGTGGGAg 3'
NC_040278.1_38400	up	rna-XM_027960560.1	NC_040278.1_38400	mRNA	SH3PXD2A	SH3 and PX domains 2A, transcript variant X1	8516	8536	162	-25.16	miRNA: 3' aguACCACAGUCUUCACCCUa 5' *:*|||||*|**:|||||||* target: 5' atcTGGTGCCCAGAGTGGGAc 3'
NC_040278.1_38400	up	rna-XM_027961195.1	NC_040278.1_38400	mRNA	XYLT1	xylosyltransferase 1	4135	4156	160	-22.24	miRNA: 3' agUAC--CACAGUCUUCACCCUa 5' *||||**||||*|*||||||||* target: 5' acATGCAGTGTGA-AAGTGGGAa 3'
NC_040278.1_38400	up	rna-XM_027967217.1	NC_040278.1_38400	mRNA	PDE1B	phosphodiesterase 1B, transcript variant X1	1304	1324	167	-24.62	miRNA: 3' aguACC-ACAGUCUUCACCCUa 5' *:*|||*|||*||||||||||* target: 5' ctcTGGATGT-AGAAGTGGGAg 3'
NC_040278.1_38400	up	rna-XM_012188470.3	NC_040278.1_38400	mRNA	CLDND1	claudin domain containing 1, transcript variant X1	911	933	162	-21.75	miRNA: 3' agUACCACA--GUCUUCACCCUa 5' *:||*||||**||*:|||||||* target: 5' atATCGTGTGGCATGAGTGGGAa 3'
NC_040278.1_38400	up	rna-XM_027961878.1	NC_040278.1_38400	mRNA	DNASE1	deoxyribonuclease 1	3287	3307	160	-22.18	miRNA: 3' aguaccacaGUCUUCACCCUa 5' *********|||||||||||* target: 5' gatgtccagCAGAAGTGGGAc 3'
NC_040278.1_38400	up	rna-XM_012102202.2	NC_040278.1_38400	mRNA	TFDP2	transcription factor Dp-2, transcript variant X1	6015	6034	161	-23.37	miRNA: 3' agUACCACAGUCUUCACCCUa 5' *:|*||*|*|||:|||||||* target: 5' ctAAGGAG-CAGGAGTGGGAc 3'
NC_040278.1_38400	up	rna-XM_027973046.1	NC_040278.1_38400	mRNA	STAU2	staufen double-stranded RNA binding protein 2, transcript variant X2	2895	2915	163	-28.24	miRNA: 3' aguACCACAGU-CUUCACCCUa 5' *|*|||*||||*|:|||||||| target: 5' actTGG-GTCACGGAGTGGGAt 3'
NC_040278.1_38400	up	rna-XM_012151676.3	NC_040278.1_38400	mRNA	PAFAH2	platelet activating factor acetylhydrolase 2, transcript variant X2	1492	1514	161	-23.96	miRNA: 3' agUACCACA-G-UCUUCACCCUa 5' *:||||*||*|*||*|||||||| target: 5' gtATGGGGTACAAGCAGTGGGAt 3'
NC_040278.1_38400	up	rna-XM_027967510.1	NC_040278.1_38400	mRNA	AGAP2	ArfGAP with GTPase domain, ankyrin repeat and PH domain 2, transcript variant X1	1224	1244	163	-21.01	miRNA: 3' agUACCACAGUCUUCACCCUa 5' **:||*||*|*|:|||||||* target: 5' ggGTGATGCCCGGAGTGGGAa 3'
NC_040278.1_38400	up	rna-XM_027963681.1	NC_040278.1_38400	mRNA	MXRA5	matrix remodeling associated 5, transcript variant X1	907	927	166	-20.25	miRNA: 3' aguACCACAGUCUUCACCCUa 5' *|*||||*||*|*|||||||* target: 5' accTGGTTTCTGCAGTGGGAc 3'
NC_040278.1_38400	up	rna-XM_027958026.1	NC_040278.1_38400	mRNA	CSRNP1	cysteine and serine rich nuclear protein 1, transcript variant X1	7988	8008	163	-24.27	miRNA: 3' aguaccACAGUCUUCACCCUa 5' ******||*|||:|||||||* target: 5' ggcgcaTGCCAGGAGTGGGAa 3'
NC_040278.1_38400	up	rna-XM_027963375.1	NC_040278.1_38400	mRNA	AMOT	angiomotin, transcript variant X1	2980	3001	170	-26.77	miRNA: 3' agUACCAC-AGUCUUCACCCUa 5' *||||**|*||||||||||||* target: 5' acATGTAGTTCAGAAGTGGGAa 3'
NC_040278.1_38400	up	rna-XM_015097403.2	NC_040278.1_38400	mRNA	LAMA2	laminin subunit alpha 2, transcript variant X1	8914	8933	165	-21.37	miRNA: 3' agUACCACAGUCUUCACCCUa 5' |*||||**|||*||||||||| target: 5' tgATGGATTCA-AAGTGGGAt 3'
NC_040278.1_38400	up	rna-XM_027957089.1	NC_040278.1_38400	mRNA	ALPK3	alpha kinase 3, transcript variant X1	8956	8979	163	-26.35	miRNA: 3' aguaCCA--CAGUC-UUCACCCUa 5' |:**|||**|||||*||||||||| target: 5' tttgGGTCAGTCAGTAAGTGGGAt 3'
NC_040278.1_38400	up	rna-XM_012176620.3	NC_040278.1_38400	mRNA	LOC101102976	3-beta-hydroxysteroid-Delta(8),Delta(7)-isomerase-like, transcript variant X2	1339	1358	161	-21.96	miRNA: 3' agUACCACAGUCUUCACCCUa 5' |*||||*||*:|*|||||||* target: 5' tgATGG-GTGGGCAGTGGGAa 3'
NC_040278.1_38400	up	rna-XM_027960440.1	NC_040278.1_38400	mRNA	SORBS1	sorbin and SH3 domain containing 1, transcript variant X2	5134	5153	165	-22.86	miRNA: 3' agUACCACAGUCUUCACCCUa 5' *||||*|*|*||||||||||* target: 5' acATGCT-TAAGAAGTGGGAc 3'
NC_040278.1_38400	up	rna-XM_004005102.4	NC_040278.1_38400	mRNA	PAFAH2	platelet activating factor acetylhydrolase 2, transcript variant X2	1576	1598	161	-23.96	miRNA: 3' agUACCACA-G-UCUUCACCCUa 5' *:||||*||*|*||*|||||||| target: 5' gtATGGGGTACAAGCAGTGGGAt 3'
NC_040278.1_38400	up	rna-XM_004022115.3	NC_040278.1_38400	mRNA	EBP	EBP cholestenol delta-isomerase, transcript variant X3	933	952	161	-21.96	miRNA: 3' agUACCACAGUCUUCACCCUa 5' |*||||*||*:|*|||||||* target: 5' tgATGG-GTGGGCAGTGGGAa 3'
NC_040278.1_38400	up	rna-XM_012181795.3	NC_040278.1_38400	mRNA	WDR89	WD repeat domain 89, transcript variant X1	87	107	187	-35.51	miRNA: 3' agUACCACAGUCUUCACCCUa 5' *||||||||||*||||||||| target: 5' acATGGTGTCATAAGTGGGAt 3'
NC_040278.1_38400	up	rna-XM_027963682.1	NC_040278.1_38400	mRNA	MXRA5	matrix remodeling associated 5, transcript variant X1	767	787	166	-20.25	miRNA: 3' aguACCACAGUCUUCACCCUa 5' *|*||||*||*|*|||||||* target: 5' accTGGTTTCTGCAGTGGGAc 3'
NC_040278.1_38400	up	rna-XM_012106715.3	NC_040278.1_38400	mRNA	PPP1R3F	protein phosphatase 1 regulatory subunit 3F, transcript variant X1	425	445	165	-26.14	miRNA: 3' aguaCCACAGUCUUCACCCUa 5' ****||*|*|||:|||||||* target: 5' cgccGGGGGCAGGAGTGGGAg 3'
NC_040278.1_38400	up	rna-XM_027966986.1	NC_040278.1_38400	mRNA	DYSF	dysferlin, transcript variant X1	3066	3085	160	-21.94	miRNA: 3' aguACCACAGUCUUCACCCUa 5' *|*|||*|*::|||||||||* target: 5' cccTGG-GCTGGAAGTGGGAa 3'
NC_040278.1_38400	up	rna-XM_027971777.1	NC_040278.1_38400	mRNA	BNIP2	BCL2 interacting protein 2, transcript variant X3	4816	4836	161	-23.4	miRNA: 3' aguaCCACAGUCUUCACCCUa 5' *|**|||***||||||||||* target: 5' gctgGGTAAGAGAAGTGGGAg 3'
NC_040278.1_38400	up	rna-XM_012101771.2	NC_040278.1_38400	mRNA	NAV2	neuron navigator 2, transcript variant X6	1597	1617	162	-22.15	miRNA: 3' aguaccaCAGUCUUCACCCUa 5' **:****|||||*|||||||| target: 5' cagctccGTCAGCAGTGGGAt 3'
NC_040278.1_38400	up	rna-XM_015101301.2	NC_040278.1_38400	mRNA	ITGA2	integrin subunit alpha 2	1282	1305	170	-25.71	miRNA: 3' agUACC---ACAGUCUUCACCCUa 5' **||||***|||||*||||||||| target: 5' aaATGGAAATGTCACAAGTGGGAt 3'
NC_040278.1_38400	up	rna-XM_015094450.2	NC_040278.1_38400	mRNA	DYSF	dysferlin, transcript variant X1	3109	3128	160	-21.94	miRNA: 3' aguACCACAGUCUUCACCCUa 5' *|*|||*|*::|||||||||* target: 5' cccTGG-GCTGGAAGTGGGAa 3'
NC_040278.1_38400	up	rna-XM_027972813.1	NC_040278.1_38400	mRNA	CSF1	colony stimulating factor 1, transcript variant X1	3141	3163	165	-28.17	miRNA: 3' aguACCAC--AGUCUUCACCCUa 5' ||*|||||***|||:|||||||* target: 5' tctTGGTGACCCAGGAGTGGGAg 3'
NC_040278.1_38400	up	rna-XM_012188475.2	NC_040278.1_38400	mRNA	CLDND1	claudin domain containing 1, transcript variant X1	924	946	162	-21.75	miRNA: 3' agUACCACA--GUCUUCACCCUa 5' *:||*||||**||*:|||||||* target: 5' atATCGTGTGGCATGAGTGGGAa 3'
NC_040278.1_38400	up	rna-XM_027976549.1	NC_040278.1_38400	mRNA	ACBD5	acyl-CoA binding domain containing 5, transcript variant X1	1345	1365	160	-26.21	miRNA: 3' agUACCACAGUC-UUCACCCUa 5' *||*||*|||:|*||||||||* target: 5' gcAAGG-GTCGGCAAGTGGGAa 3'
NC_040278.1_38400	up	rna-XM_027968934.1	NC_040278.1_38400	mRNA	KRBA1	KRAB-A domain containing 1, transcript variant X1	5908	5931	160	-21.15	miRNA: 3' aguAC-CACAGUC--UUCACCCUa 5' *|*||*|*|||||**||||||||* target: 5' cccTGTGAGTCAGGAAAGTGGGAa 3'
NC_040278.1_38400	up	rna-XM_027969284.1	NC_040278.1_38400	mRNA	LOC101120574	A disintegrin and metalloproteinase with thrombospondin motifs 2	816	835	161	-25.99	miRNA: 3' agUACCACAGUCUUCACCCUa 5' *|||||*||**|:|||||||* target: 5' ccATGG-GTGTGGAGTGGGAg 3'
NC_040278.1_38400	up	rna-XM_027963633.1	NC_040278.1_38400	mRNA	CLCN4	chloride voltage-gated channel 4, transcript variant X2	2462	2483	161	-23.64	miRNA: 3' aguACCAC-AGUCUUCACCCUa 5' *|*|||||**|*|:|||||||* target: 5' gccTGGTGACCCGGAGTGGGAg 3'
NC_040278.1_38400	up	rna-XM_015097404.2	NC_040278.1_38400	mRNA	LAMA2	laminin subunit alpha 2, transcript variant X1	8902	8921	165	-21.37	miRNA: 3' agUACCACAGUCUUCACCCUa 5' |*||||**|||*||||||||| target: 5' tgATGGATTCA-AAGTGGGAt 3'
NC_040278.1_38400	up	rna-XM_012106584.3	NC_040278.1_38400	mRNA	LAS1L	LAS1 like, ribosome biogenesis factor, transcript variant X1	1898	1919	162	-21.1	miRNA: 3' agUACCA-CAGUCUUCACCCUa 5' **|||*|***|||||||||||* target: 5' aaATGATCACCAGAAGTGGGAa 3'
NC_040278.1_38400	up	rna-XM_027974899.1	NC_040278.1_38400	mRNA	PIK3R5	phosphoinositide-3-kinase regulatory subunit 5, transcript variant X1	4114	4134	161	-24.2	miRNA: 3' aguaCCACAGUCUUCACCCUa 5' ****||*||:*|:|||||||* target: 5' ggtcGGGGTTCGGAGTGGGAg 3'
NC_040278.1_38400	up	rna-XM_027957151.1	NC_040278.1_38400	mRNA	HYKK	hydroxylysine kinase, transcript variant X1	95	116	160	-25.96	miRNA: 3' aguaCCAC-AGUCUUCACCCUa 5' *|**||||*||:*:|||||||| target: 5' cccgGGTGCTCGAGAGTGGGAt 3'
NC_040278.1_38400	up	rna-XM_012174310.3	NC_040278.1_38400	mRNA	LIMA1	LIM domain and actin binding 1, transcript variant X2	2682	2704	166	-25.95	miRNA: 3' agUACCACA--GUCUUCACCCUa 5' |:|*|||||**::|||||||||* target: 5' ttAAGGTGTTCTGGAAGTGGGAg 3'
NC_040278.1_38400	up	rna-XM_027968569.1	NC_040278.1_38400	mRNA	LOC101102976	3-beta-hydroxysteroid-Delta(8),Delta(7)-isomerase-like, transcript variant X2	1414	1433	161	-21.96	miRNA: 3' agUACCACAGUCUUCACCCUa 5' |*||||*||*:|*|||||||* target: 5' tgATGG-GTGGGCAGTGGGAa 3'
NC_040278.1_38400	up	rna-XM_027956560.1	NC_040278.1_38400	mRNA	DTX1	deltex E3 ubiquitin ligase 1	847	866	165	-25.43	miRNA: 3' agUACCACAGUCUUCACCCUa 5' *|||*||||*:|:|||||||* target: 5' gcATCGTGT-GGGAGTGGGAg 3'
NC_040278.1_38400	up	rna-XM_027970222.1	NC_040278.1_38400	mRNA	TCF3	transcription factor 3, transcript variant X1	3554	3577	166	-31.88	miRNA: 3' agUACCACAGUCU---UCACCCUa 5' *|||||*|||||:***|||||||| target: 5' gcATGGAGTCAGGCCCAGTGGGAt 3'
NC_040278.1_38400	up	rna-XM_027960128.1	NC_040278.1_38400	mRNA	NAV2	neuron navigator 2, transcript variant X6	2832	2852	162	-22.15	miRNA: 3' aguaccaCAGUCUUCACCCUa 5' **:****|||||*|||||||| target: 5' cagctccGTCAGCAGTGGGAt 3'
NC_040278.1_38400	up	rna-XM_027959502.1	NC_040278.1_38400	mRNA	TENM4	teneurin transmembrane protein 4	7904	7924	161	-20.96	miRNA: 3' aguaccacAGUCUUCACCCUa 5' *::*****||||:|||||||* target: 5' atgaaaacTCAGGAGTGGGAc 3'
NC_040278.1_38400	up	rna-XM_027963101.1	NC_040278.1_38400	mRNA	PCYT1B	phosphate cytidylyltransferase 1, choline, beta	1016	1036	165	-21.43	miRNA: 3' aguaccacAGUCUUCACCCUa 5' ********||||||||||||* target: 5' gatctaatTCAGAAGTGGGAa 3'
NC_040278.1_38400	up	rna-XM_012118171.3	NC_040278.1_38400	mRNA	UBAP1	ubiquitin associated protein 1, transcript variant X1	25	45	165	-22.89	miRNA: 3' aguaCCACAGUCUUCACCCUa 5' **:*||*||::|:|||||||* target: 5' gggcGGAGTTGGGAGTGGGAg 3'
NC_040278.1_38400	up	rna-XM_027967937.1	NC_040278.1_38400	mRNA	USP5	ubiquitin specific peptidase 5, transcript variant X1	1063	1084	163	-26.24	miRNA: 3' aguacCACAGUC-UUCACCCUa 5' *||**|||||:|*:|||||||* target: 5' ccagcGTGTCGGCGAGTGGGAg 3'
NC_040278.1_38400	up	rna-XM_027975006.1	NC_040278.1_38400	mRNA	DLG4	discs large MAGUK scaffold protein 4, transcript variant X1	2852	2873	162	-24.66	miRNA: 3' agUA-CCACAGUCUUCACCCUa 5' **||*|||*|*:|:|||||||* target: 5' ggATGGGTCTAGGGAGTGGGAa 3'
NC_040278.1_38400	up	rna-XM_015103898.2	NC_040278.1_38400	mRNA	FAM57B	family with sequence similarity 57 member B, transcript variant X1	1690	1709	160	-23.95	miRNA: 3' aguACCACAGUCUUCACCCUa 5' ***|||*|*:||:|||||||* target: 5' cgcTGG-GCTAGGAGTGGGAg 3'
NC_040278.1_38400	up	rna-XM_004006060.4	NC_040278.1_38400	mRNA	DYSF	dysferlin, transcript variant X1	3432	3451	160	-21.94	miRNA: 3' aguACCACAGUCUUCACCCUa 5' *|*|||*|*::|||||||||* target: 5' cccTGG-GCTGGAAGTGGGAa 3'
NC_040278.1_38400	up	rna-XM_027959548.1	NC_040278.1_38400	mRNA	UBXN1	UBX domain protein 1, transcript variant X1	296	315	168	-26.41	miRNA: 3' aguACCACAGUCUUCACCCUa 5' *|*|||*|||||*|||||||* target: 5' accTGG-GTCAGCAGTGGGAg 3'
NC_040278.1_38400	up	rna-XM_012177555.2	NC_040278.1_38400	mRNA	SLC26A2	solute carrier family 26 member 2	4722	4742	160	-21.81	miRNA: 3' aguaccacaGUCUUCACCCUa 5' *||******|||||||||||* target: 5' acacatctaCAGAAGTGGGAg 3'
NC_040278.1_38400	up	rna-XM_027975679.1	NC_040278.1_38400	mRNA	PER3	period circadian regulator 3	3135	3155	164	-22.5	miRNA: 3' aguacCACAGUCUUCACCCUa 5' |****|||*|||*|||||||* target: 5' tgtccGTGGCAGCAGTGGGAc 3'
NC_040278.1_38400	up	rna-XM_027971534.1	NC_040278.1_38400	mRNA	TLE3	TLE family member 3, transcriptional corepressor, transcript variant X1	3000	3020	163	-22.45	miRNA: 3' agUACCACAGUCUUCACCCUa 5' **||||*|**:|:|||||||* target: 5' gaATGGAGAGGGGAGTGGGAg 3'
NC_040278.1_38400	up	rna-XM_027962044.1	NC_040278.1_38400	mRNA	CLN3	CLN3 lysosomal/endosomal transmembrane protein, battenin, transcript variant X1	1171	1192	160	-23.98	miRNA: 3' aguaCCAC-AGUCUUCACCCUa 5' *|**||||*|||**|||||||| target: 5' cccgGGTGCTCACCAGTGGGAt 3'
NC_040278.1_38400	up	rna-XM_027965349.1	NC_040278.1_38400	mRNA	LOC101112688	spectrin alpha chain, erythrocytic 1	6683	6702	160	-21.34	miRNA: 3' aguACCACAGUCUUCACCCUa 5' ***|||**||||*|||||||* target: 5' ggcTGG-CTCAGCAGTGGGAc 3'
NC_040278.1_38400	up	rna-XM_027972457.1	NC_040278.1_38400	mRNA	LAMA2	laminin subunit alpha 2, transcript variant X1	9233	9252	165	-21.37	miRNA: 3' agUACCACAGUCUUCACCCUa 5' |*||||**|||*||||||||| target: 5' tgATGGATTCA-AAGTGGGAt 3'
NC_040278.1_38400	up	rna-XM_012177549.2	NC_040278.1_38400	mRNA	SLC26A2	solute carrier family 26 member 2	4787	4807	160	-21.81	miRNA: 3' aguaccacaGUCUUCACCCUa 5' *||******|||||||||||* target: 5' acacatctaCAGAAGTGGGAg 3'
NC_040278.1_38400	up	rna-XM_012106766.3	NC_040278.1_38400	mRNA	EBP	EBP cholestenol delta-isomerase, transcript variant X3	991	1010	161	-21.96	miRNA: 3' agUACCACAGUCUUCACCCUa 5' |*||||*||*:|*|||||||* target: 5' tgATGG-GTGGGCAGTGGGAa 3'
NC_040278.1_38400	up	rna-XM_027967734.1	NC_040278.1_38400	mRNA	LOC105605770	apolipoprotein L3-like, transcript variant X1	459	477	162	-22.17	miRNA: 3' aguACCACAGUCUUCACCCUa 5' *|*|||||*||*||||||||* target: 5' gccTGGTG-CA-AAGTGGGAa 3'
NC_040278.1_38400	up	rna-XM_027975923.1	NC_040278.1_38400	mRNA	CEP350	centrosomal protein 350, transcript variant X1	1595	1615	172	-25.44	miRNA: 3' aguacCACAGUCUUCACCCUa 5' *:***|||*|||||||||||* target: 5' atcaaGTGACAGAAGTGGGAg 3'
NC_040278.1_38400	up	rna-XM_027960127.1	NC_040278.1_38400	mRNA	NAV2	neuron navigator 2, transcript variant X6	2832	2852	162	-22.15	miRNA: 3' aguaccaCAGUCUUCACCCUa 5' **:****|||||*|||||||| target: 5' cagctccGTCAGCAGTGGGAt 3'
NC_040278.1_38400	up	rna-XM_027971539.1	NC_040278.1_38400	mRNA	TLE3	TLE family member 3, transcriptional corepressor, transcript variant X1	2955	2975	163	-22.45	miRNA: 3' agUACCACAGUCUUCACCCUa 5' **||||*|**:|:|||||||* target: 5' gaATGGAGAGGGGAGTGGGAg 3'
NC_040278.1_38400	up	rna-XM_027971536.1	NC_040278.1_38400	mRNA	TLE3	TLE family member 3, transcriptional corepressor, transcript variant X1	2976	2996	163	-22.45	miRNA: 3' agUACCACAGUCUUCACCCUa 5' **||||*|**:|:|||||||* target: 5' gaATGGAGAGGGGAGTGGGAg 3'
NC_040278.1_38400	up	MSTRG.29254.1	NC_040278.1_38400	mRNA	ANXA11	annexin A11, transcript variant X1	123	142	162	-22.02	miRNA: 3' aguacCACAGUCUUCACCCUa 5' ||***||||*:|||||||||* target: 5' tccgaGTGT-GGAAGTGGGAc 3'
NC_040278.1_37521	up	rna-XM_012183526.3	NC_040278.1_37521	mRNA	SLA	Src like adaptor, transcript variant X1	2357	2379	160	-29.25	miRNA: 3' uguugGGUCUU-UCCGUGAUACa 5' :****||||||*|||||||:||| target: 5' gattaCCAGAAGAGGCACTGTGt 3'
NC_040278.1_37521	up	rna-XM_027976984.1	NC_040278.1_37521	mRNA	CDH4	cadherin 4	13	35	163	-20.18	miRNA: 3' ugUUGGGU-CUUUCCGUGAUACa 5' :*:|||*|*|::|*||||||||* target: 5' ggGACCAAGGGGACGCACTATGa 3'
NC_040278.1_37521	up	rna-XM_027976456.1	NC_040278.1_37521	mRNA	LOC105616794	WAP four-disulfide core domain protein 10A-like	147	169	171	-25.87	miRNA: 3' ugUUGGGUCUUUC-CGUGAUACa 5' *:||*||||:|||**|||||||| target: 5' ctAAGCCAGGAAGAACACTATGt 3'
NC_040278.1_37521	up	rna-XM_027965735.1	NC_040278.1_37521	mRNA	RARG	retinoic acid receptor gamma	1600	1623	170	-28.89	miRNA: 3' ugUUGGGUCUU-UCC-GUGAUACa 5' |||*||||||:*|||*|||||||* target: 5' acACCCCAGAGCAGGACACTATGa 3'
NC_040278.1_37521	up	rna-XM_027966562.1	NC_040278.1_37521	mRNA	ADCY3	adenylate cyclase 3, transcript variant X2	3572	3594	167	-24.67	miRNA: 3' ugUUGGGUCUUU-CCGUGAUACa 5' :*|:|||:||||***|||||||* target: 5' ggAGCCCGGAAACCACACTATGa 3'
NC_040278.1_37521	up	rna-XM_027974798.1	NC_040278.1_37521	mRNA	ZNF687	zinc finger protein 687, transcript variant X2	1870	1891	168	-21.53	miRNA: 3' ugUUGGGUCUUUCCGUGAUACa 5' |*|:||::|*:||*|||||||* target: 5' agAGCCTGGCGAGACACTATGa 3'
NC_040278.1_37521	up	rna-XM_027958832.1	NC_040278.1_37521	mRNA	PPM1L	protein phosphatase, Mg2+/Mn2+ dependent 1L, transcript variant X1	259	280	162	-20.07	miRNA: 3' uguuGGGUCUUUCCGUGAUACa 5' :::*|::*|:||*||||||||| target: 5' gtgcCTTTGGAAAGCACTATGt 3'
NC_040278.1_37521	up	rna-XM_004016711.4	NC_040278.1_37521	mRNA	P4HA3	prolyl 4-hydroxylase subunit alpha 3, transcript variant X1	1297	1318	162	-20.91	miRNA: 3' uguuggguCUUUCCGUGAUACa 5' |:::**:*|:|:|||||||||* target: 5' atggaattGGAGGGCACTATGa 3'
NC_040278.1_37521	up	rna-XM_012183527.2	NC_040278.1_37521	mRNA	SLA	Src like adaptor, transcript variant X1	2994	3016	160	-29.25	miRNA: 3' uguugGGUCUU-UCCGUGAUACa 5' :****||||||*|||||||:||| target: 5' gattaCCAGAAGAGGCACTGTGt 3'
NC_040278.1_37521	up	rna-XM_012106241.3	NC_040278.1_37521	mRNA	MOSPD2	motile sperm domain containing 2, transcript variant X1	3014	3035	164	-21.04	miRNA: 3' ugUUGGGUCUUUCCGUGAUACa 5' **||:|||*||*||||:||||* target: 5' tgAATCCAAAATGGCATTATGa 3'
NC_040278.1_37521	up	rna-XM_027960364.1	NC_040278.1_37521	mRNA	PAPSS2	3'-phosphoadenosine 5'-phosphosulfate synthase 2	1852	1873	160	-28.91	miRNA: 3' ugUUGGGUCUUUCCGUGAUACa 5' |::|:||||||||||||*|||* target: 5' atGATCCAGAAAGGCACAATGa 3'
NC_040278.1_37521	up	rna-XM_027975583.1	NC_040278.1_37521	mRNA	AKT3	AKT serine/threonine kinase 3	5050	5072	163	-20.39	miRNA: 3' ugUUGGGUCU-UUCCGUGAUACa 5' |||:|::|*|*||*||||||||| target: 5' acAGCTTAAATAAAGCACTATGt 3'
NC_040278.1_37521	up	rna-XM_027965349.1	NC_040278.1_37521	mRNA	LOC101112688	spectrin alpha chain, erythrocytic 1	2944	2965	166	-21.83	miRNA: 3' uguuGGGUCUUUCCGUGAUACa 5' ****|||:*:|||*|||||||* target: 5' tactCCCGAGAAGTCACTATGa 3'
NC_040278.1_37521	up	rna-XM_015093183.2	NC_040278.1_37521	mRNA	SMC5	structural maintenance of chromosomes 5, transcript variant X1	1225	1246	164	-21.91	miRNA: 3' ugUUGGGUCUUUCCGUGAUACa 5' *|||**::*:|||||||||||* target: 5' ccAAGATGAGAAGGCACTATGc 3'
NC_040278.1_37521	up	rna-XM_027979523.1	NC_040278.1_37521	mRNA	RELT	RELT TNF receptor, transcript variant X1	435	455	166	-21.94	miRNA: 3' ugUUGGGUCUUUCCGUGAUACa 5' :||||*||*|:|*||||||||| target: 5' gcAACGCA-AGACGCACTATGt 3'
NC_040278.1_37521	up	rna-XM_027962051.1	NC_040278.1_37521	mRNA	GDPD3	glycerophosphodiester phosphodiesterase domain containing 3, transcript variant X1	577	598	172	-27.24	miRNA: 3' ugUUGGGUCUUUCCGUGAUACa 5' **::||::|*:||||||||||* target: 5' caGGCCTGGTGAGGCACTATGa 3'
NC_040278.1_37521	up	rna-XM_027966948.1	NC_040278.1_37521	mRNA	LTBP1	latent transforming growth factor beta binding protein 1, transcript variant X1	2146	2167	160	-26.54	miRNA: 3' ugUUGGGUCUUUCCGUGAUACa 5' **|*|||||:|:|*||||:||* target: 5' tgACCCCAGGAGGCCACTGTGa 3'
NC_040278.1_37521	up	rna-XM_012110417.3	NC_040278.1_37521	mRNA	EYA3	EYA transcriptional coactivator and phosphatase 3, transcript variant X1	4414	4434	162	-20.3	miRNA: 3' ugUUGGGUCUUUCCGUGAUACa 5' :*:::|||*||:|*|||||||* target: 5' gaGGTCCA-AAGGACACTATGg 3'
NC_040278.1_37521	up	rna-XM_004009700.4	NC_040278.1_37521	mRNA	HPGDS	hematopoietic prostaglandin D synthase	1291	1311	162	-22.56	miRNA: 3' ugUUGGGUCUUUCCGUGAUACa 5' *||::|||**|||*|||||||| target: 5' tcAGTCCA-CAAGTCACTATGt 3'
NC_040278.1_37521	up	rna-XM_027963556.1	NC_040278.1_37521	mRNA	ARHGAP6	Rho GTPase activating protein 6, transcript variant X1	175	196	160	-20.04	miRNA: 3' ugUUGGGUCUUUCCGUGAUACa 5' |*||*||:*|:**||||||||* target: 5' agAAACCGCAGCTGCACTATGc 3'
NC_040278.1_37521	up	rna-XM_027960560.1	NC_040278.1_37521	mRNA	SH3PXD2A	SH3 and PX domains 2A, transcript variant X1	489	510	160	-20.49	miRNA: 3' ugUUGGGUCUUUCCGUGAUACa 5' :*|||||****|*||||||||| target: 5' ggAACCCCTCCAAGCACTATGt 3'
NC_040278.1_37521	up	rna-XM_027975006.1	NC_040278.1_37521	mRNA	DLG4	discs large MAGUK scaffold protein 4, transcript variant X1	1573	1598	162	-21.52	miRNA: 3' ugUUGGGUCU---UUC-CGUGAUACa 5' :::||*||||***|||*||||||||* target: 5' gtGACACAGATGGAAGTGCACTATGc 3'
NC_040278.1_37521	up	MSTRG.16270.7	NC_040278.1_37521	mRNA	CBX1	chromobox 1, transcript variant X3	83	104	160	-20.1	miRNA: 3' ugUUGGGUCUUUCCGUGAUACa 5' |*||**|*|:*:|||||||||* target: 5' agAAAGCTGGCGGGCACTATGg 3'
NC_040260.1_18526	up	rna-XM_027975619.1	NC_040260.1_18526	mRNA	SUCO	SUN domain containing ossification factor, transcript variant X1	5182	5202	178	-22.37	miRNA: 3' ugaGUCGUCACUUCAUUUUCc 5' |:*|||||*||:||||||||* target: 5' ataCAGCAATGGAGTAAAAGt 3'
NC_040260.1_18526	up	rna-XM_012189398.2	NC_040260.1_18526	mRNA	MKX	mohawk homeobox, transcript variant X1	2475	2495	167	-20.01	miRNA: 3' ugagucGUCACUUCAUUUUCc 5' **|***|||*||||||||||* target: 5' tgtgctCAGAGAAGTAAAAGa 3'
NC_040260.1_18526	up	rna-XM_012105105.3	NC_040260.1_18526	mRNA	ANK3	ankyrin 3, transcript variant X1	3673	3692	161	-21.81	miRNA: 3' ugAGUCGUCACUUCAUUUUcc 5' **|||||||*|||||||||** target: 5' tgTCAGCAG-GAAGTAAAAat 3'
NC_040260.1_18526	up	rna-XM_015091882.2	NC_040260.1_18526	mRNA	KIAA0754	KIAA0754 ortholog	5385	5406	165	-20.51	miRNA: 3' ugaGUCGU-CACUUCAUUUUCc 5' :|*||||:**||:||||||||* target: 5' gccCAGCGTTTGGAGTAAAAGa 3'
NC_040260.1_18526	up	rna-XM_012095350.3	NC_040260.1_18526	mRNA	STXBP5L	syntaxin binding protein 5 like, transcript variant X1	7035	7054	160	-22.65	miRNA: 3' ugaGUCGUCACUUCAUUUUCc 5' |**|||*|||||||||:|||* target: 5' agcCAG-AGTGAAGTAGAAGc 3'
NC_040260.1_18526	up	rna-XM_027967806.1	NC_040260.1_18526	mRNA	KRAS	KRAS proto-oncogene, GTPase, transcript variant X1	1681	1701	170	-20.2	miRNA: 3' ugaGUCGUCACUUCAUUUUCc 5' ***::|:|||||*|||||||* target: 5' tacTGGTAGTGATGTAAAAGa 3'
NC_040260.1_18526	up	rna-XM_027967201.1	NC_040260.1_18526	mRNA	NUDT4	nudix hydrolase 4, transcript variant X1	572	593	160	-20.23	miRNA: 3' ugagUCGUC-ACUUCAUUUUCc 5' |:**||*:|*||:||||||||| target: 5' atgaAGAGGCTGGAGTAAAAGg 3'
NC_040260.1_18526	up	rna-XM_012186897.3	NC_040260.1_18526	mRNA	TMEM183A	transmembrane protein 183A, transcript variant X1	320	339	161	-22.89	miRNA: 3' ugAGUCGUCACUUCAUUUUcc 5' ::|||||||*|||||||||** target: 5' gtTCAGCAG-GAAGTAAAAtc 3'
NC_040260.1_18526	up	rna-XM_027962324.1	NC_040260.1_18526	mRNA	ANK3	ankyrin 3, transcript variant X1	14302	14321	161	-21.81	miRNA: 3' ugAGUCGUCACUUCAUUUUcc 5' **|||||||*|||||||||** target: 5' tgTCAGCAG-GAAGTAAAAat 3'
NC_040260.1_18526	up	rna-XM_027964596.1	NC_040260.1_18526	mRNA	TOPORS	TOP1 binding arginine/serine rich protein, transcript variant X1	2234	2258	161	-20.58	miRNA: 3' ugaGUCGUCACU----UCAUUUUCc 5' *|*:||||||||****:|||||||* target: 5' tcgTAGCAGTGATCATGGTAAAAGa 3'
NC_040260.1_18526	up	rna-XM_015094598.2	NC_040260.1_18526	mRNA	NUDT4	nudix hydrolase 4, transcript variant X1	572	593	160	-20.23	miRNA: 3' ugagUCGUC-ACUUCAUUUUCc 5' |:**||*:|*||:||||||||| target: 5' atgaAGAGGCTGGAGTAAAAGg 3'
NC_040260.1_18526	up	MSTRG.16270.7	NC_040260.1_18526	mRNA	CBX1	chromobox 1, transcript variant X3	7054	7075	160	-21.9	miRNA: 3' ugAGUCG--UCACUUCAUUUUCc 5' |:|||||**|*|*|||||||||| target: 5' atTCAGCTTACT-AAGTAAAAGg 3'
NC_040258.1_15482	up	rna-XM_015096793.2	NC_040258.1_15482	mRNA	ZBED3	zinc finger BED-type containing 3, transcript variant X1	2476	2501	166	-23.44	miRNA: 3' ggaGAUCAUUUAU----ACAGUCGUa 5' |**||:||||:||****||||||||* target: 5' cagCTGGTAAGTAGTAGTGTCAGCAg 3'
NC_040258.1_15482	up	rna-XM_027965349.1	NC_040258.1_15482	mRNA	LOC101112688	spectrin alpha chain, erythrocytic 1	1312	1333	164	-20.35	miRNA: 3' ggAGAUCAUUUAUACAGUCGUa 5' *:|||:|*|||*|||||||:|* target: 5' gtTCTGGAAAAGATGTCAGTAc 3'
NC_040258.1_15482	up	rna-XM_012097333.3	NC_040258.1_15482	mRNA	TRIM2	tripartite motif containing 2, transcript variant X1	3439	3459	170	-20.96	miRNA: 3' ggAGAUCAUUUAUACAGUCGUa 5' |||||*|*|||*|||||||||* target: 5' ccTCTTGCAAA-ATGTCAGCAc 3'
NC_040258.1_15482	up	rna-XM_027970938.1	NC_040258.1_15482	mRNA	UBE2K	ubiquitin conjugating enzyme E2 K, transcript variant X1	4192	4212	169	-21.42	miRNA: 3' ggaGAUCAUUUAUACAGUCGUa 5' ***||||*:||*|||||||||| target: 5' gggCTAGGGAA-ATGTCAGCAt 3'
NC_040258.1_15482	up	rna-XM_004017189.4	NC_040258.1_15482	mRNA	TRIM2	tripartite motif containing 2, transcript variant X1	3360	3380	170	-20.96	miRNA: 3' ggAGAUCAUUUAUACAGUCGUa 5' |||||*|*|||*|||||||||* target: 5' ccTCTTGCAAA-ATGTCAGCAc 3'
NC_040258.1_15482	up	rna-XM_012107287.3	NC_040258.1_15482	mRNA	ZNF75D	zinc finger protein 75D, transcript variant X2	1185	1207	167	-20.04	miRNA: 3' ggAGAUCAUUUA-UACAGUCGUa 5' **|||:*|:::|*|||||||||* target: 5' ggTCTGCTGGGTAATGTCAGCAa 3'
NC_040258.1_15482	up	rna-XM_027962090.1	NC_040258.1_15482	mRNA	SBK1	SH3 domain binding kinase 1, transcript variant X2	3977	3999	162	-24.7	miRNA: 3' ggaGAUCAUUUA-UACAGUCGUa 5' *:*||:||::*|*:||||||||| target: 5' gtcCTGGTGGCTGGTGTCAGCAt 3'
NC_040258.1_15482	up	rna-XM_012188470.3	NC_040258.1_15482	mRNA	CLDND1	claudin domain containing 1, transcript variant X1	1910	1929	160	-23.4	miRNA: 3' ggaGAUCAUUUAUACAGUCGUa 5' |:*||:||**:|:||||||||| target: 5' ctcCTGGT--GTGTGTCAGCAt 3'
NC_040258.1_15482	up	rna-XM_012105023.3	NC_040258.1_15482	mRNA	MTR	5-methyltetrahydrofolate-homocysteine methyltransferase, transcript variant X1	6417	6442	162	-20.67	miRNA: 3' ggAGAUCAUUUA-U---ACAGUCGUa 5' |*|||||*||:|*|***||||||||| target: 5' caTCTAGAAAGTCACCTTGTCAGCAt 3'
NC_040258.1_15482	up	rna-XM_027958832.1	NC_040258.1_15482	mRNA	PPM1L	protein phosphatase, Mg2+/Mn2+ dependent 1L, transcript variant X1	4173	4195	164	-21.68	miRNA: 3' ggagaUCAUUUAU-ACAGUCGUa 5' ||***|||||:*|*||||||||| target: 5' ccaggAGTAAGCAGTGTCAGCAt 3'
NC_040258.1_15482	up	rna-XM_027977774.1	NC_040258.1_15482	mRNA	FANCA	FA complementation group A, transcript variant X2	1981	2003	162	-23.98	miRNA: 3' ggaGA-UCAUUUAUACAGUCGUa 5' ***||*||*:|:*|||||||||* target: 5' ggcCTCAGCGAGGATGTCAGCAg 3'
NC_040258.1_15482	up	rna-XM_012103234.3	NC_040258.1_15482	mRNA	SLC14A1	solute carrier family 14 member 1 (Kidd blood group), transcript variant X4	355	377	163	-21.66	miRNA: 3' ggAGAUCAUU-UAUACAGUCGUa 5' :|||*|||::*:|*||||||||* target: 5' tcTCAAGTGGTGTTTGTCAGCAa 3'
NC_040258.1_15482	up	rna-XM_027964150.1	NC_040258.1_15482	mRNA	FSD1L	fibronectin type III and SPRY domain containing 1 like, transcript variant X1	5425	5445	163	-20.36	miRNA: 3' ggagaUCAUUUAUACAGUCGUa 5' *****|||:|||:*|||||||| target: 5' agggaAGTGAATG-GTCAGCAt 3'
NC_040258.1_15482	up	rna-XM_027977772.1	NC_040258.1_15482	mRNA	FANCA	FA complementation group A, transcript variant X2	2098	2120	162	-23.98	miRNA: 3' ggaGA-UCAUUUAUACAGUCGUa 5' ***||*||*:|:*|||||||||* target: 5' ggcCTCAGCGAGGATGTCAGCAg 3'
NC_040258.1_15482	up	rna-XM_027960055.1	NC_040258.1_15482	mRNA	UEVLD	UEV and lactate/malate dehyrogenase domains, transcript variant X1	540	563	162	-23.19	miRNA: 3' ggAGAUCAU-UUAUA-CAGUCGUa 5' *||||:|*|*|*|||*|||||||| target: 5' gcTCTGGGACATTATAGTCAGCAt 3'
NC_040258.1_15482	up	rna-XM_012097332.3	NC_040258.1_15482	mRNA	TRIM2	tripartite motif containing 2, transcript variant X1	3403	3423	170	-20.96	miRNA: 3' ggAGAUCAUUUAUACAGUCGUa 5' |||||*|*|||*|||||||||* target: 5' ccTCTTGCAAA-ATGTCAGCAc 3'
NC_040258.1_15482	up	rna-XM_015103771.2	NC_040258.1_15482	mRNA	TCF4	transcription factor 4, transcript variant X8	3627	3651	169	-22.4	miRNA: 3' ggaGAUC-AUUUAU--ACAGUCGUa 5' |:*||||*|||:||**||||||||| target: 5' ctcCTAGTTAAGTATTTGTCAGCAt 3'
NC_040258.1_15482	up	rna-XM_012164395.3	NC_040258.1_15482	mRNA	ATG4C	autophagy related 4C cysteine peptidase, transcript variant X1	1328	1349	164	-22.33	miRNA: 3' ggAGAUCAUUUAUACAGUCGUa 5' **|||**|:*|*|||||||||| target: 5' aaTCTTTTGTAGATGTCAGCAt 3'
NC_040258.1_15482	up	rna-XM_004019593.4	NC_040258.1_15482	mRNA	FADS1	fatty acid desaturase 1, transcript variant X1	3568	3592	163	-21.13	miRNA: 3' ggAGAUCAUUU---AUACAGUCGUa 5' ::|:*||||:|***|:||||||||| target: 5' ttTTAAGTAGACCCTGTGTCAGCAt 3'
NC_040258.1_15482	up	rna-XM_027960907.1	NC_040258.1_15482	mRNA	TCF4	transcription factor 4, transcript variant X8	3807	3831	169	-22.4	miRNA: 3' ggaGAUC-AUUUAU--ACAGUCGUa 5' |:*||||*|||:||**||||||||| target: 5' ctcCTAGTTAAGTATTTGTCAGCAt 3'
NC_040258.1_15482	up	rna-XM_015098142.2	NC_040258.1_15482	mRNA	HSPH1	heat shock protein family H (Hsp110) member 1, transcript variant X1	1448	1469	176	-21.76	miRNA: 3' ggAGAUCAUUUAUACAGUCGUa 5' :||:|:|*|||*|||||||||* target: 5' tcTTTGGGAAAGATGTCAGCAc 3'
NC_040258.1_15482	up	rna-XM_027962091.1	NC_040258.1_15482	mRNA	SBK1	SH3 domain binding kinase 1, transcript variant X2	5180	5202	162	-24.7	miRNA: 3' ggaGAUCAUUUA-UACAGUCGUa 5' *:*||:||::*|*:||||||||| target: 5' gtcCTGGTGGCTGGTGTCAGCAt 3'
NC_040258.1_15482	up	rna-XM_012188475.2	NC_040258.1_15482	mRNA	CLDND1	claudin domain containing 1, transcript variant X1	1923	1942	160	-23.4	miRNA: 3' ggaGAUCAUUUAUACAGUCGUa 5' |:*||:||**:|:||||||||| target: 5' ctcCTGGT--GTGTGTCAGCAt 3'
NC_040258.1_15482	up	rna-XM_027971474.1	NC_040258.1_15482	mRNA	ZBED3	zinc finger BED-type containing 3, transcript variant X1	2471	2496	166	-23.44	miRNA: 3' ggaGAUCAUUUAU----ACAGUCGUa 5' |**||:||||:||****||||||||* target: 5' cagCTGGTAAGTAGTAGTGTCAGCAg 3'
NC_040255.1_11631	up	rna-XM_004006476.4	NC_040255.1_11631	mRNA	CPM	carboxypeptidase M	2799	2820	163	-23.8	miRNA: 3' ucacuuaAGAUGGUCACGGUAu 5' ****:**|||:*|||||||||* target: 5' ccctgtgTCTGGCAGTGCCATt 3'
NC_040255.1_11631	up	rna-XM_027977204.1	NC_040255.1_11631	mRNA	CHD6	chromodomain helicase DNA binding protein 6, transcript variant X2	2383	2403	164	-20.46	miRNA: 3' ucacUUAAGAUGGUCACGGUAu 5' |***|:|*|||||*|||||||* target: 5' aaaaAGTACTACC-GTGCCATc 3'
NC_040255.1_11631	up	rna-XM_027957089.1	NC_040255.1_11631	mRNA	ALPK3	alpha kinase 3, transcript variant X1	5233	5254	164	-23.56	miRNA: 3' ucACUUAAGAUGGUCACGGUAu 5' *|||:**|||*|::|||||||* target: 5' cgTGGCCTCTCCTGGTGCCATt 3'
NC_040255.1_11631	up	rna-XM_027959238.1	NC_040255.1_11631	mRNA	MBNL1	muscleblind like splicing regulator 1, transcript variant X3	2726	2749	161	-22.89	miRNA: 3' ucaCUUAAGA-UG-GUCACGGUAu 5' ***|:|||||*|:**||||||||| target: 5' taaGGATTCTCATGAAGTGCCATa 3'
NC_040255.1_11631	up	rna-XM_015103898.2	NC_040255.1_11631	mRNA	FAM57B	family with sequence similarity 57 member B, transcript variant X1	81	104	162	-21.9	miRNA: 3' ucACUUA-AGA-UGGUCACGGUAu 5' **||::|*|||*::|:|||||||* target: 5' tcTGGGTGTCTGGTCGGTGCCATc 3'
NC_040255.1_11631	up	rna-XM_015099614.2	NC_040255.1_11631	mRNA	ARHGAP12	Rho GTPase activating protein 12, transcript variant X1	3213	3235	169	-23.21	miRNA: 3' ucacUUAAGA-UGGUCACGGUAu 5' ****||||||**|:||||||||| target: 5' tcctAATTCTCTCTAGTGCCATa 3'
NC_040255.1_11631	up	rna-XM_027957003.1	NC_040255.1_11631	mRNA	LINS1	lines homolog 1, transcript variant X4	3852	3875	162	-25.1	miRNA: 3' ucACUU-AAGAUG-GUCACGGUAu 5' **||||***||||*|:|||||||* target: 5' ttTGAAGAGCTACACGGTGCCATt 3'
NC_040255.1_11631	up	rna-XM_027979740.1	NC_040255.1_11631	mRNA	MADD	MAP kinase activating death domain, transcript variant X2	3817	3841	165	-20.56	miRNA: 3' ucacUUAAGA---UGGUCACGGUAu 5' :***||*|||***|||||||||||* target: 5' gaccAACTCTGCCACCAGTGCCATc 3'
NC_040255.1_11631	up	rna-XM_027976358.1	NC_040255.1_11631	mRNA	BCL2L1	BCL2 like 1	328	349	164	-20.84	miRNA: 3' ucACUUAAGAUGGUCACGGUAu 5' **||:|**|**||||||||||* target: 5' taTGGAAACCCCCAGTGCCATc 3'
NC_040255.1_11631	up	rna-XM_004003240.4	NC_040255.1_11631	mRNA	MBNL1	muscleblind like splicing regulator 1, transcript variant X3	2821	2844	161	-22.89	miRNA: 3' ucaCUUAAGA-UG-GUCACGGUAu 5' ***|:|||||*|:**||||||||| target: 5' taaGGATTCTCATGAAGTGCCATa 3'
NC_040255.1_11631	up	rna-XM_012188083.3	NC_040255.1_11631	mRNA	BCL2L1	BCL2 like 1	1256	1277	164	-20.84	miRNA: 3' ucACUUAAGAUGGUCACGGUAu 5' **||:|**|**||||||||||* target: 5' taTGGAAACCCCCAGTGCCATc 3'
NC_040255.1_11631	up	rna-XM_027971485.1	NC_040255.1_11631	mRNA	LHFPL2	LHFPL tetraspan subfamily member 2, transcript variant X1	4048	4070	167	-22.24	miRNA: 3' ucACUUAAGAUG-GUCACGGUAu 5' **||*|||||::**||||||||| target: 5' caTGTATTCTGTAAAGTGCCATa 3'
NC_040255.1_11631	up	rna-XM_027966126.1	NC_040255.1_11631	mRNA	VAV2	vav guanine nucleotide exchange factor 2, transcript variant X1	2266	2287	163	-28.24	miRNA: 3' ucaCUUAAGAUGGUCACGGUau 5' :**||:|*||||||||||||** target: 5' gtgGAGTACTACCAGTGCCAct 3'
NC_040255.1_11631	up	rna-XM_027977154.1	NC_040255.1_11631	mRNA	DLGAP4	DLG associated protein 4, transcript variant X1	2054	2075	160	-22.19	miRNA: 3' ucACUUAAGAUGGUCACGGUau 5' |*||*||||*:|||||||||*| target: 5' acTGCATTCAGCCAGTGCCAaa 3'
NC_040255.1_11631	up	rna-XM_027970865.1	NC_040255.1_11631	mRNA	LOC105605730	alcohol dehydrogenase 4-like	718	739	174	-24.47	miRNA: 3' ucacUUAAGAUGGUCACGGUAu 5' |***::|||||||*|||||||* target: 5' acctGGTTCTACCTGTGCCATc 3'
NC_040255.1_11631	up	rna-XM_012105105.3	NC_040255.1_11631	mRNA	ANK3	ankyrin 3, transcript variant X1	536	555	164	-22.58	miRNA: 3' ucaCUUAAGAUGGUCACGGUAu 5' :**|||**||||::|||||||* target: 5' gagGAA--CTACTGGTGCCATc 3'
NC_040255.1_11631	up	rna-XM_027970651.1	NC_040255.1_11631	mRNA	DAB1	DAB adaptor protein 1	2827	2848	161	-25	miRNA: 3' ucACUUAAGAUGGU-CACGGUAu 5' ||||**||||*|||*|||||||* target: 5' agTGTCTTCT-CCATGTGCCATt 3'
NC_040255.1_11631	up	rna-XM_027962324.1	NC_040255.1_11631	mRNA	ANK3	ankyrin 3, transcript variant X1	3644	3663	164	-22.58	miRNA: 3' ucaCUUAAGAUGGUCACGGUAu 5' :**|||**||||::|||||||* target: 5' gagGAA--CTACTGGTGCCATc 3'
NC_040255.1_11631	up	rna-XM_027965023.1	NC_040255.1_11631	mRNA	NCKAP5	NCK associated protein 5, transcript variant X2	6212	6233	162	-20.08	miRNA: 3' ucacUUAAGAUGGUCACGGUAu 5' ****||*|**|:|||||||||: target: 5' caatAAATGAATCAGTGCCATg 3'
NC_040255.1_11631	up	rna-XM_027967068.1	NC_040255.1_11631	mRNA	INPP4A	inositol polyphosphate-4-phosphatase type I A, transcript variant X1	5871	5892	160	-21.68	miRNA: 3' ucacuuaagaUGGUCACGGUAu 5' |***:|****|||||||||||* target: 5' aagagaaaaaACCAGTGCCATc 3'
NC_040255.1_11631	up	rna-XM_027970884.1	NC_040255.1_11631	mRNA	PKD2	polycystin 2, transient receptor potential cation channel, transcript variant X1	4628	4651	162	-20.42	miRNA: 3' ucACUUA-AGAUGGU-CACGGUAu 5' **||*||*|:*||||*|||||||| target: 5' caTGTATATTGACCATGTGCCATa 3'
NC_040255.1_11631	up	rna-XM_004011348.4	NC_040255.1_11631	mRNA	SLC2A12	solute carrier family 2 member 12	1799	1821	162	-20.17	miRNA: 3' ucaCUUAAGAUGGU-CACGGUAu 5' :**||||||*|**|*|||||||: target: 5' gtgGAATTCGAGGACGTGCCATg 3'
NC_040255.1_11631	up	rna-XM_004022248.4	NC_040255.1_11631	mRNA	SPRY3	sprouty RTK signaling antagonist 3	697	719	165	-20.49	miRNA: 3' ucacUUA-AGAUGGUCACGGUAu 5' ****|:|*||*:||||||||||* target: 5' ccgcAGTCTCAGCCAGTGCCATc 3'
NC_040255.1_11631	up	rna-XM_027976276.1	NC_040255.1_11631	mRNA	LYPLAL1	lysophospholipase like 1	551	572	160	-22.8	miRNA: 3' ucACUUAAGAUGGUCACGGUAu 5' **|||:||*|*:|||||:|||: target: 5' ccTGAGTTATTTCAGTGTCATg 3'
NC_040255.1_11631	up	rna-XM_027979735.1	NC_040255.1_11631	mRNA	MADD	MAP kinase activating death domain, transcript variant X2	3881	3905	165	-20.56	miRNA: 3' ucacUUAAGA---UGGUCACGGUAu 5' :***||*|||***|||||||||||* target: 5' gaccAACTCTGCCACCAGTGCCATc 3'
NC_040255.1_11631	up	rna-XM_027969045.1	NC_040255.1_11631	mRNA	KMT2C	lysine methyltransferase 2C, transcript variant X14	2785	2806	160	-20.78	miRNA: 3' ucacuuAAGAUGGUCACGGUAu 5' :**|**|*||:*|||||||||* target: 5' gcagctTCCTGGCAGTGCCATt 3'
NC_040255.1_11631	up	rna-XM_004005110.4	NC_040255.1_11631	mRNA	CLIC4	chloride intracellular channel 4	1992	2014	175	-23.94	miRNA: 3' ucACUUAAGAU-GGUCACGGUAu 5' **||*|||:|:*||||||||||* target: 5' taTGTATTTTGTCCAGTGCCATt 3'
NC_040255.1_11631	up	rna-XM_012144972.3	NC_040255.1_11631	mRNA	RPE	ribulose-5-phosphate-3-epimerase, transcript variant X1	605	626	163	-23.8	miRNA: 3' ucacuuaAGAUGGUCACGGUAu 5' :*|*:**|||:*|||||||||* target: 5' gattgtgTCTGGCAGTGCCATt 3'
NC_040255.1_11631	up	rna-XM_027969959.1	NC_040255.1_11631	mRNA	CDC42SE2	CDC42 small effector 2, transcript variant X3	2121	2142	180	-24.37	miRNA: 3' ucACUUAAGAUGGUCACGGUAu 5' **|||||||**:|||||||||* target: 5' ctTGAATTCATTCAGTGCCATc 3'
NC_040255.1_11631	up	rna-XM_015095935.2	NC_040255.1_11631	mRNA	CDC42SE2	CDC42 small effector 2, transcript variant X3	2268	2289	180	-24.37	miRNA: 3' ucACUUAAGAUGGUCACGGUAu 5' **|||||||**:|||||||||* target: 5' ctTGAATTCATTCAGTGCCATc 3'
NC_040255.1_11631	up	rna-XM_004020264.4	NC_040255.1_11631	mRNA	INSYN2	inhibitory synaptic factor 2A, transcript variant X2	1160	1181	164	-23.59	miRNA: 3' ucACUUAAGAUGGUCACGGUAu 5' **||:|****|||||||||||: target: 5' ttTGGACCACACCAGTGCCATg 3'
NC_040255.1_11631	up	MSTRG.16121.1	NC_040255.1_11631	mRNA	KLHL10	kelch like family member 10	6219	6241	162	-20.68	miRNA: 3' ucaCUUA-AGAUGGUCACGGUAu 5' |**|:||*|||*:*||||||||: target: 5' ataGGATATCTCTGAGTGCCATg 3'
NC_040255.1_11631	up	MSTRG.16121.3	NC_040255.1_11631	mRNA	KLHL10	kelch like family member 10	6025	6047	162	-20.68	miRNA: 3' ucaCUUA-AGAUGGUCACGGUAu 5' |**|:||*|||*:*||||||||: target: 5' ataGGATATCTCTGAGTGCCATg 3'
NC_040255.1_11631	up	MSTRG.19514.2	NC_040255.1_11631	mRNA	ZNF276	zinc finger protein 276, transcript variant X1	2956	2977	166	-27.87	miRNA: 3' ucacUUAAGAUGGUCACGGUau 5' :***|:||||||||||||||*: target: 5' gcccAGTTCTACCAGTGCCAcg 3'
NC_040255.1_11627	up	rna-XM_027979497.1	NC_040255.1_11627	mRNA	ARAP1	ArfGAP with RhoGAP domain, ankyrin repeat and PH domain 1, transcript variant X1	2777	2801	160	-22.45	miRNA: 3' ucaCACUCAAGAUG-GUAACGGUUu 5' *|*|||:||***::*|||||||||: target: 5' tgaGTGGGTCAAGTGCATTGCCAAg 3'
NC_040255.1_11627	up	rna-XM_012165623.3	NC_040255.1_11627	mRNA	ITSN2	intersectin 2, transcript variant X2	5786	5809	178	-20.23	miRNA: 3' ucACACUCAAGAUGGUAACGGUUu 5' **|*|*||*|:||:|||||||||* target: 5' tcTTTAAGCTTTATCATTGCCAAt 3'
NC_040255.1_11627	up	rna-XM_012106459.3	NC_040255.1_11627	mRNA	DMD	dystrophin, transcript variant X1	3892	3916	166	-27.34	miRNA: 3' ucacaCUCAAGAUGG-UAACGGUUu 5' :|***|||||||:||*|||||:||: target: 5' ggatcGAGTTCTGCCAATTGCTAAg 3'
NC_040255.1_11627	up	rna-XM_004006250.4	NC_040255.1_11627	mRNA	KERA	keratocan, transcript variant X1	604	626	167	-23.09	miRNA: 3' ucaCACUCAAGAUGGUAACGGUUu 5' :**||***||||*||||||||||: target: 5' gagGTACCTTCT-CCATTGCCAAg 3'
NC_040255.1_11627	up	rna-XM_004006842.4	NC_040255.1_11627	mRNA	EMP1	epithelial membrane protein 1	240	263	180	-24.12	miRNA: 3' ucacacucAAGAUGGUAACGGUUu 5' ****|*:*|||||||||||||||* target: 5' ttatttgtTTCTACCATTGCCAAc 3'
NC_040255.1_11627	up	rna-XM_027961084.1	NC_040255.1_11627	mRNA	ZNF236	zinc finger protein 236, transcript variant X1	5342	5364	160	-26.08	miRNA: 3' ucACACUCAAGAUGGUAACGGUUu 5' *|||||||****:||*|||||||: target: 5' cgTGTGAG-AAGGCCTTTGCCAAg 3'
NC_040255.1_11627	up	rna-XM_015104473.2	NC_040255.1_11627	mRNA	CCSER2	coiled-coil serine rich protein 2, transcript variant X5	329	351	164	-20.16	miRNA: 3' ucACACUCAAGAUGGUAACGGUUu 5' **|*||:||||*|**:|||||||| target: 5' ttTTTGGGTTCCA-AGTTGCCAAa 3'
NC_040255.1_11627	up	rna-XM_012104506.2	NC_040255.1_11627	mRNA	CUX1	cut like homeobox 1, transcript variant X1	4693	4715	165	-21.68	miRNA: 3' ucacaCUCAAGAUGGUAACGGUUu 5' :****||||||*:|:*|||||||: target: 5' gacagGAGTTCCGCT-TTGCCAAg 3'
NC_040255.1_11627	up	rna-XM_012105023.3	NC_040255.1_11627	mRNA	MTR	5-methyltetrahydrofolate-homocysteine methyltransferase, transcript variant X1	1962	1984	161	-20.18	miRNA: 3' ucacaCUCAAGAUGGUAACGGUUu 5' **|**|||**||:*|||||||||: target: 5' cttccGAG-CCTGACATTGCCAAg 3'
NC_040255.1_11627	up	rna-XM_027956573.1	NC_040255.1_11627	mRNA	LOC101109915	2'-5'-oligoadenylate synthase 2, transcript variant X1	6621	6643	170	-23.61	miRNA: 3' ucACACUC-AAGAUGGUAACGGUUu 5' **||||||*||||*|**|||||||| target: 5' tcTGTGAGCTTCTTC--TTGCCAAa 3'
NC_040255.1_11627	up	rna-XM_027956575.1	NC_040255.1_11627	mRNA	LOC101109915	2'-5'-oligoadenylate synthase 2, transcript variant X1	3856	3878	170	-23.61	miRNA: 3' ucACACUC-AAGAUGGUAACGGUUu 5' **||||||*||||*|**|||||||| target: 5' tcTGTGAGCTTCTTC--TTGCCAAa 3'
NC_040255.1_11627	up	rna-XM_012107287.3	NC_040255.1_11627	mRNA	ZNF75D	zinc finger protein 75D, transcript variant X2	1505	1528	170	-30.7	miRNA: 3' ucaCA-CUCAAGAUGGUAACGGUUu 5' ||*||*|||||**:||||||||||| target: 5' aggGTGGAGTT-GGCCATTGCCAAa 3'
NC_040255.1_11627	up	rna-XM_027970076.1	NC_040255.1_11627	mRNA	RNASE13	ribonuclease A family member 13 (inactive), transcript variant X2	3666	3689	186	-29.27	miRNA: 3' ucACACUCAAGAUGGUAACGGUUu 5' **|||||||*:*|:|||||||||| target: 5' ccTGTGAGTCTAATCATTGCCAAa 3'
NC_040255.1_11627	up	rna-XM_027963629.1	NC_040255.1_11627	mRNA	MED12	mediator complex subunit 12, transcript variant X6	4323	4346	173	-22.77	miRNA: 3' ucaCACUCAAGAUGGUAACGGUUu 5' ***|||:*|*||*:|||||||||| target: 5' ctgGTGGCTCCTCTCATTGCCAAa 3'
NC_040255.1_11627	up	rna-XM_027963632.1	NC_040255.1_11627	mRNA	MED12	mediator complex subunit 12, transcript variant X6	4272	4295	173	-22.77	miRNA: 3' ucaCACUCAAGAUGGUAACGGUUu 5' ***|||:*|*||*:|||||||||| target: 5' ctgGTGGCTCCTCTCATTGCCAAa 3'
NC_040255.1_11627	up	rna-XM_027958606.1	NC_040255.1_11627	mRNA	TMEM151B	transmembrane protein 151B	373	397	176	-30.62	miRNA: 3' ucaCA-CUCAAGAUGGUAACGGUUu 5' ***||*||||*||:*|||||||||: target: 5' ctgGTGGAGTGCTGGCATTGCCAAg 3'
NC_040255.1_11627	up	rna-XM_004006460.4	NC_040255.1_11627	mRNA	PTPRB	protein tyrosine phosphatase, receptor type B, transcript variant X1	2049	2073	174	-24.8	miRNA: 3' ucacaCUCAAGAUG-GUAACGGUUu 5' *****||*||||||*|:|||||||: target: 5' ctgaaGAATTCTACGCGTTGCCAAg 3'
NC_040255.1_11627	up	rna-XM_027975300.1	NC_040255.1_11627	mRNA	AP2B1	adaptor related protein complex 2 subunit beta 1, transcript variant X2	2765	2788	168	-20.04	miRNA: 3' ucacacucAAGAUGGUAACGGUUu 5' |*****:*||*|||:||||||||: target: 5' aacaatgtTTATACTATTGCCAAg 3'
NC_040255.1_11627	up	rna-XM_012096142.3	NC_040255.1_11627	mRNA	MPPED2	metallophosphoesterase domain containing 2, transcript variant X1	1871	1893	169	-20.85	miRNA: 3' ucacaCUCAAGAUGGUAACGGUUu 5' :*|**|||||*||*:||||||||: target: 5' gttagGAGTT-TAATATTGCCAAg 3'
NC_040255.1_11627	up	rna-XM_027957354.1	NC_040255.1_11627	mRNA	LOC114108618	interferon alpha-inducible protein 27-like protein 1, transcript variant X1	475	499	181	-24.02	miRNA: 3' ucACACUCA-AGAUGGUAACGGUUu 5' :*|||*|*|*|||:||||||||||* target: 5' gaTGTCAATATCTGCCATTGCCAAt 3'
NC_040255.1_11627	up	rna-XM_004023416.4	NC_040255.1_11627	mRNA	HCAR2	hydroxycarboxylic acid receptor 2	807	829	163	-20.42	miRNA: 3' ucaCACUCAAGAUGGUAACGGUUu 5' ***||||***||*:|||||||||| target: 5' tccGTGATGACT-TCATTGCCAAa 3'
NC_040255.1_11627	up	rna-XM_012117978.3	NC_040255.1_11627	mRNA	MED8	mediator complex subunit 8, transcript variant X1	861	885	170	-21.76	miRNA: 3' ucacaCUC-AAGAUGGUAACGGUUu 5' **|**|||*||*|::|||||||||: target: 5' tttcaGAGATTATGTCATTGCCAAg 3'
NC_040255.1_11627	up	rna-XM_012176039.3	NC_040255.1_11627	mRNA	TUBA1A	tubulin alpha 1a, transcript variant X1	1111	1134	162	-22.07	miRNA: 3' ucACACUCAAGAUGGUAACGGUuu 5' :*|||*|*|*||:|||||||||** target: 5' gaTGTCAATGCTGCCATTGCCAcc 3'
NC_040255.1_11627	up	rna-XM_027958960.1	NC_040255.1_11627	mRNA	DEK	DEK proto-oncogene, transcript variant X2	829	852	160	-22.2	miRNA: 3' ucacacucaagaUGGUAACGGUUu 5' :***|**|****|||||||||||| target: 5' gccttctggcaaACCATTGCCAAa 3'
NC_040255.1_11627	up	rna-XM_015102741.2	NC_040255.1_11627	mRNA	CD2AP	CD2 associated protein, transcript variant X1	4600	4623	172	-23.13	miRNA: 3' ucacACUCAAGAUGGUAACGGUUu 5' *|**||:**|||::|||||||||| target: 5' tgctTGGCATCTGTCATTGCCAAa 3'
NC_040255.1_11627	up	rna-XM_015092149.2	NC_040255.1_11627	mRNA	LOC101118831	alpha-amylase 2B	598	621	170	-20.96	miRNA: 3' ucACACUCAAGAUGGUAACGGUUu 5' **||||*||||*||*|||||:||* target: 5' taTGTGCGTTCCACGATTGCTAAc 3'
NC_040255.1_11627	up	rna-XM_012182944.3	NC_040255.1_11627	mRNA	MYB	MYB proto-oncogene, transcription factor, transcript variant X1	349	371	167	-21.75	miRNA: 3' ucaCACUCAAGAUGGUAACGGUUu 5' |**||*:|*|||:::||||||||: target: 5' aacGTTGG-TCTGTTATTGCCAAg 3'
NC_040255.1_11627	up	rna-XM_027966118.1	NC_040255.1_11627	mRNA	COL5A1	collagen type V alpha 1 chain, transcript variant X1	7730	7753	172	-22.11	miRNA: 3' ucacACUCAAGAUGGUAACGGUUu 5' |***|||||*:|:|:*|||||||| target: 5' aaatTGAGTCTTGCTCTTGCCAAa 3'
NC_040255.1_11627	up	rna-XM_027961195.1	NC_040255.1_11627	mRNA	XYLT1	xylosyltransferase 1	7620	7643	177	-23.68	miRNA: 3' ucaCACUCAAGAUGGUAACGGUUu 5' :**||*:|||||::|*|||||||: target: 5' gtcGTTGGTTCTGTCCTTGCCAAg 3'
NC_040255.1_11627	up	rna-XM_004017969.3	NC_040255.1_11627	mRNA	LOC101117112	interferon alpha-inducible protein 27-like protein 1, transcript variant X1	475	499	181	-24.02	miRNA: 3' ucACACUCA-AGAUGGUAACGGUUu 5' :*|||*|*|*|||:||||||||||* target: 5' gaTGTCAATATCTGCCATTGCCAAt 3'
NC_040255.1_11627	up	rna-XM_004011175.4	NC_040255.1_11627	mRNA	FAM162B	family with sequence similarity 162 member B	2368	2394	167	-20.5	miRNA: 3' ucACACUCA-AGA-UGG-UAACGGUUu 5' **|||||*|*|||*|::*||||||||: target: 5' caTGTGAATGTCTCATTAATTGCCAAg 3'
NC_040255.1_11627	up	rna-XM_012110417.3	NC_040255.1_11627	mRNA	EYA3	EYA transcriptional coactivator and phosphatase 3, transcript variant X1	714	737	167	-20.68	miRNA: 3' ucacacucaAGAUGGUAACGGUUu 5' *********|||:|:||||||||* target: 5' cccacttcaTCTGCTATTGCCAAt 3'
NC_040255.1_11627	up	rna-XM_004017967.3	NC_040255.1_11627	mRNA	LOC101117112	interferon alpha-inducible protein 27-like protein 1, transcript variant X1	512	536	181	-24.02	miRNA: 3' ucACACUCA-AGAUGGUAACGGUUu 5' :*|||*|*|*|||:||||||||||* target: 5' gaTGTCAATATCTGCCATTGCCAAt 3'
NC_040255.1_11627	up	rna-XM_027974833.1	NC_040255.1_11627	mRNA	NCOR1	nuclear receptor corepressor 1, transcript variant X1	2214	2235	161	-21.04	miRNA: 3' ucacACUCAAGAUGGUAACGGUUu 5' ****||:|**|*:||||||||||: target: 5' taacTGGG--CAGCCATTGCCAAg 3'
NC_040255.1_11627	up	rna-XM_012106457.3	NC_040255.1_11627	mRNA	DMD	dystrophin, transcript variant X1	4025	4049	166	-27.34	miRNA: 3' ucacaCUCAAGAUGG-UAACGGUUu 5' :|***|||||||:||*|||||:||: target: 5' ggatcGAGTTCTGCCAATTGCTAAg 3'
NC_040255.1_11627	up	rna-XM_027957353.1	NC_040255.1_11627	mRNA	LOC114108618	interferon alpha-inducible protein 27-like protein 1, transcript variant X1	505	529	181	-24.02	miRNA: 3' ucACACUCA-AGAUGGUAACGGUUu 5' :*|||*|*|*|||:||||||||||* target: 5' gaTGTCAATATCTGCCATTGCCAAt 3'
NC_040255.1_11627	up	rna-XM_004003135.4	NC_040255.1_11627	mRNA	PIK3CA	phosphatidylinositol-4,5-bisphosphate 3-kinase catalytic subunit alpha, transcript variant X3	5381	5405	168	-21.15	miRNA: 3' ucaCACUCAAG-AUGGUAACGGUUu 5' |**|||*||*|*||*:||||||||* target: 5' aaaGTGTGTACATAATATTGCCAAt 3'
NC_040255.1_11627	up	rna-XM_027974719.1	NC_040255.1_11627	mRNA	SPATA20	spermatogenesis associated 20, transcript variant X1	1114	1142	162	-26.81	miRNA: 3' ucacaCUCAAGAUGG-----UAACGGUUu 5' :****|||||||||:*****:|||||||| target: 5' gtgacGAGTTCTACTCCGAAGTTGCCAAa 3'
NC_040255.1_11627	up	rna-XM_027972573.1	NC_040255.1_11627	mRNA	SYNE1	spectrin repeat containing nuclear envelope protein 1, transcript variant X3	24660	24683	161	-20.52	miRNA: 3' ucaCACUCAAGAUGGUAACGGUUu 5' :|*|||***|*|||*:|||||||: target: 5' gggGTGCTCTATACAGTTGCCAAg 3'
NC_040255.1_11627	up	rna-XM_027969045.1	NC_040255.1_11627	mRNA	KMT2C	lysine methyltransferase 2C, transcript variant X14	11751	11775	165	-21.64	miRNA: 3' ucACACUCAAGAUGGU-AACGGUUu 5' :*||||:***|*||||*|||||||| target: 5' gaTGTGGCAACAACCAGTTGCCAAa 3'
NC_040255.1_11627	up	rna-XM_015096893.2	NC_040255.1_11627	mRNA	CHD8	chromodomain helicase DNA binding protein 8, transcript variant X1	4335	4358	183	-29.22	miRNA: 3' ucacaCUCAAGAUGGUAACGGUUu 5' :|***|:||||||||*|||||||: target: 5' ggaaaGGGTTCTACCTTTGCCAAg 3'
NC_040255.1_11627	up	rna-XM_004014721.4	NC_040255.1_11627	mRNA	SIGLEC1	sialic acid binding Ig like lectin 1	3993	4016	172	-25.51	miRNA: 3' ucacACUCAAGAUGGUAACGGUUu 5' |***||:***|||||||||||||: target: 5' aagcTGGCGCCTACCATTGCCAAg 3'
NC_040255.1_11627	up	rna-XM_004014319.4	NC_040255.1_11627	mRNA	LOC106990122	dihydrodiol dehydrogenase 3-like	785	808	171	-25.2	miRNA: 3' ucacacucaAGAUGGUAACGGUUu 5' ***||****|||:||||||||||| target: 5' ccggttctcTCTGCCATTGCCAAa 3'
NC_040255.1_11627	up	rna-XM_027980141.1	NC_040255.1_11627	mRNA	PDZD2	PDZ domain containing 2, transcript variant X1	3759	3782	166	-23.38	miRNA: 3' ucacacucaaGAUGGUAACGGUUu 5' *|****:***||:||||||||||: target: 5' tggcccgaccCTGCCATTGCCAAg 3'
NC_040255.1_11627	up	rna-XM_027974834.1	NC_040255.1_11627	mRNA	NCOR1	nuclear receptor corepressor 1, transcript variant X1	1811	1832	161	-21.04	miRNA: 3' ucacACUCAAGAUGGUAACGGUUu 5' ****||:|**|*:||||||||||: target: 5' taacTGGG--CAGCCATTGCCAAg 3'
NC_040255.1_11627	up	rna-XM_012184929.3	NC_040255.1_11627	mRNA	BIVM	basic, immunoglobulin-like variable motif containing, transcript variant X1	666	689	172	-23.14	miRNA: 3' ucacACUCAAGAUGGUAACGGUUu 5' ****|*|**||||:|||||||||| target: 5' tagcTTATATCTATCATTGCCAAa 3'
NC_040255.1_11627	up	rna-XM_027972569.1	NC_040255.1_11627	mRNA	SYNE1	spectrin repeat containing nuclear envelope protein 1, transcript variant X3	24264	24287	161	-20.52	miRNA: 3' ucaCACUCAAGAUGGUAACGGUUu 5' :|*|||***|*|||*:|||||||: target: 5' gggGTGCTCTATACAGTTGCCAAg 3'
NC_040255.1_11627	up	rna-XM_027959514.1	NC_040255.1_11627	mRNA	PICALM	phosphatidylinositol binding clathrin assembly protein, transcript variant X1	1891	1914	171	-24.81	miRNA: 3' ucacaCUCAAGAUGGUAACGGUUu 5' |****||||*:|*||:|||||||| target: 5' aaccaGAGTCTTCCCGTTGCCAAa 3'
NC_040255.1_11627	up	MSTRG.7243.1	NC_040255.1_11627	mRNA	TUBA1C	tubulin alpha 1c, transcript variant X1	3229	3252	162	-22.07	miRNA: 3' ucACACUCAAGAUGGUAACGGUuu 5' :*|||*|*|*||:|||||||||** target: 5' gaTGTCAATGCTGCCATTGCCAcc 3'
NC_040255.1_11627	up	MSTRG.7242.6	NC_040255.1_11627	mRNA	TUBA1A	tubulin alpha 1a, transcript variant X1	3527	3550	162	-22.07	miRNA: 3' ucACACUCAAGAUGGUAACGGUuu 5' :*|||*|*|*||:|||||||||** target: 5' gaTGTCAATGCTGCCATTGCCAcc 3'
NC_040255.1_11627	up	MSTRG.29254.1	NC_040255.1_11627	mRNA	ANXA11	annexin A11, transcript variant X1	2407	2430	176	-23.73	miRNA: 3' ucacACUCAAGAUGGUAACGGUUu 5' :***||||*|:|:::||||||||| target: 5' gtcaTGAGCTTTGTTATTGCCAAa 3'
NC_040255.1_10798	up	rna-XM_012189983.3	NC_040255.1_10798	mRNA	TSNAXIP1	translin associated factor X interacting protein 1, transcript variant X1	395	417	162	-21.67	miRNA: 3' gggUUGUUGUCCU-UUGAUGGAu 5' :**|:||:|**||*||||||||: target: 5' tggAGCAGCTTGAGAACTACCTg 3'
NC_040255.1_10798	up	rna-XM_012186467.3	NC_040255.1_10798	mRNA	RNF213	ring finger protein 213, transcript variant X1	2778	2799	171	-20.21	miRNA: 3' gggUUGUUGUCCUUUGAUGGAu 5' :**|||**||*||||||||||: target: 5' tgaAACTTCACGAAACTACCTg 3'
NC_040255.1_10798	up	rna-XM_004013544.4	NC_040255.1_10798	mRNA	PRELP	proline and arginine rich end leucine rich repeat protein	1259	1281	163	-24.51	miRNA: 3' ggGUUGUUGU-CCUUUGAUGGAu 5' :*|::|*:*|*|||||||||||: target: 5' tgCGGCTGGATGGAAACTACCTg 3'
NC_040255.1_10798	up	rna-XM_012175443.3	NC_040255.1_10798	mRNA	LOC101122940	alpha-2-macroglobulin, transcript variant X1	2599	2620	171	-22.55	miRNA: 3' gggUUGUUGUCCUUUGAUGGAu 5' ***|:*||||*||:|||||||: target: 5' agaAGGAACAAGAGACTACCTg 3'
NC_040255.1_10798	up	rna-XM_027973837.1	NC_040255.1_10798	mRNA	PDE4DIP	phosphodiesterase 4D interacting protein, transcript variant X22	4740	4763	163	-23.1	miRNA: 3' ggGUUGUUGUCCUU--UGAUGGAu 5' **||||:|||**:|**|||||||: target: 5' agCAACGACATTGACTACTACCTg 3'
NC_040255.1_10798	up	rna-XM_015096512.2	NC_040255.1_10798	mRNA	FIP1L1	factor interacting with PAPOLA and CPSF1, transcript variant X1	880	902	163	-30.37	miRNA: 3' ggGUUGUU-GUCCUUUGAUGGAu 5' :|||*|||*|||||:|:|||||: target: 5' tcCACCAAGCAGGAGATTACCTg 3'
NC_040255.1_10798	up	rna-XM_027962909.1	NC_040255.1_10798	mRNA	RPGR	retinitis pigmentosa GTPase regulator, transcript variant X1	1409	1431	178	-24.82	miRNA: 3' gggUUGUUGUCCUU-UGAUGGAu 5' :|*||::|||||||*|||||||* target: 5' tcgAATGACAGGAACACTACCTc 3'
NC_040255.1_10798	up	rna-XM_027967423.1	NC_040255.1_10798	mRNA	SLC38A4	solute carrier family 38 member 4, transcript variant X4	610	630	163	-22.62	miRNA: 3' ggguuGUUGUCCUUUGAUGGAu 5' :*:**||||*||*||||||||* target: 5' tatctCAAC-GGCAACTACCTc 3'
NC_040255.1_10798	up	rna-XM_027966169.1	NC_040255.1_10798	mRNA	SEC16A	SEC16 homolog A, endoplasmic reticulum export factor, transcript variant X3	1985	2005	162	-25.76	miRNA: 3' ggGUUGUUGUCCUUUGAUGGAu 5' *|||:||:|**|*||||||||* target: 5' acCAGCAGCCAG-AACTACCTt 3'
NC_040255.1_10798	up	rna-XM_027974685.1	NC_040255.1_10798	mRNA	ZNF652	zinc finger protein 652, transcript variant X2	10638	10658	162	-22.7	miRNA: 3' ggGUUGUUGUCCUUUGAUGGAu 5' :|||||**|*|||*|||||||* target: 5' tcCAAC-CCTGGACACTACCTc 3'
NC_040255.1_10798	up	rna-XM_027974393.1	NC_040255.1_10798	mRNA	PLEKHM1	pleckstrin homology and RUN domain containing M1, transcript variant X2	3786	3808	162	-24	miRNA: 3' gggUUGUUG-UCCUUUGAUGGAu 5' :**|:|*:|*|||::|||||||: target: 5' tgaAGCTGCTAGGGGACTACCTg 3'
NC_040255.1_10798	up	rna-XM_027956822.1	NC_040255.1_10798	mRNA	DEPDC5	DEP domain containing 5, transcript variant X1	1121	1142	180	-30.92	miRNA: 3' ggGUUGUUGUCCUUUGAUGGAu 5' |:||:||**||||||||||||: target: 5' ctCAGCACAAGGAAACTACCTg 3'
NC_040255.1_10798	up	rna-XM_027971804.1	NC_040255.1_10798	mRNA	NEDD4	neural precursor cell expressed, developmentally down-regulated 4, E3 ubiquitin protein ligase, transcript variant X1	976	998	163	-21.56	miRNA: 3' ggGUUGUUGUCCU-UUGAUGGAu 5' |*||||*:|||*|**|||||||: target: 5' caCAACTGCAGAACTACTACCTg 3'
NC_040255.1_10798	up	rna-XM_027957605.1	NC_040255.1_10798	mRNA	SLC38A3	solute carrier family 38 member 3, transcript variant X1	665	686	166	-23.08	miRNA: 3' ggguUGUUGUCCUUUGAUGGAu 5' *:**||:|**||:||||||||: target: 5' gtacACGAATGGGAACTACCTg 3'
NC_040255.1_10798	up	rna-XM_004002011.4	NC_040255.1_10798	mRNA	DHCR24	24-dehydrocholesterol reductase	982	1005	162	-22.08	miRNA: 3' ggGUUGUUGU-CCU-UUGAUGGAu 5' ::|||**||:*|||*||||||||: target: 5' ttCAAGCACGTGGAGAACTACCTg 3'
NC_040255.1_10798	up	rna-XM_027977916.1	NC_040255.1_10798	mRNA	DCAF6	DDB1 and CUL4 associated factor 6, transcript variant X1	515	536	161	-20.28	miRNA: 3' ggguuGUUGUCCUUUGAUGGAu 5' |*::*||*:|*|:||||||||| target: 5' catgcCATTATGGAACTACCTa 3'
NC_040255.1_10798	up	rna-XM_004017285.4	NC_040255.1_10798	mRNA	TMEM144	transmembrane protein 144, transcript variant X1	2782	2805	163	-22.94	miRNA: 3' ggGUUGUU--GUCCUUUGAUGGAu 5' |||*||||**||*|*||||||||| target: 5' ccCCACAACCCAAGCAACTACCTa 3'
NC_040255.1_10798	up	rna-XM_012097580.3	NC_040255.1_10798	mRNA	TMEM144	transmembrane protein 144, transcript variant X1	2816	2839	163	-22.94	miRNA: 3' ggGUUGUU--GUCCUUUGAUGGAu 5' |||*||||**||*|*||||||||| target: 5' ccCCACAACCCAAGCAACTACCTa 3'
NC_040255.1_10798	up	rna-XM_027978041.1	NC_040255.1_10798	mRNA	ITSN1	intersectin 1, transcript variant X1	1311	1337	170	-26.41	miRNA: 3' ggGUUGUUG-UC----CUUUGAUGGAu 5' **|||||||*||****||||||||||: target: 5' agCAACAACTAGAAAAGAAACTACCTg 3'
NC_040255.1_10798	up	rna-XM_027965161.1	NC_040255.1_10798	mRNA	TNS1	tensin 1, transcript variant X1	640	662	166	-23.39	miRNA: 3' gggUUGU-UGUCCUUUGAUGGAu 5' ||*||||*:*|||*||||||||: target: 5' ccaAACATGGAGGCAACTACCTg 3'
NC_040255.1_10798	up	rna-XM_027979647.1	NC_040255.1_10798	mRNA	TSPAN18	tetraspanin 18, transcript variant X3	2207	2232	163	-27.8	miRNA: 3' ggGUUGUUGUCCUU----UGAUGGAu 5' :||||*:|||||:|****|||||||* target: 5' tcCAAGGACAGGGAGCTCACTACCTc 3'
NC_040255.1_10798	up	rna-XM_027973850.1	NC_040255.1_10798	mRNA	PDE4DIP	phosphodiesterase 4D interacting protein, transcript variant X22	4758	4781	163	-23.1	miRNA: 3' ggGUUGUUGUCCUU--UGAUGGAu 5' **||||:|||**:|**|||||||: target: 5' agCAACGACATTGACTACTACCTg 3'
NC_040255.1_10798	up	rna-XM_012177152.3	NC_040255.1_10798	mRNA	PLXNA4	plexin A4	872	895	166	-25.7	miRNA: 3' ggGUUGUU-GUCCUU-UGAUGGAu 5' ::|*||||**|||||*|||||||: target: 5' ttCCACAAGAAGGAACACTACCTg 3'
NC_040255.1_10798	up	rna-XM_027977632.1	NC_040255.1_10798	mRNA	BCAR1	BCAR1 scaffold protein, Cas family member, transcript variant X1	63	83	161	-20.58	miRNA: 3' gggUUGUUGUCCUUUGAUGGAu 5' ||*:|||*||*|*||||||||: target: 5' ccgGACACCATG-AACTACCTg 3'
NC_040255.1_10798	up	rna-XM_004004684.4	NC_040255.1_10798	mRNA	GALNT5	polypeptide N-acetylgalactosaminyltransferase 5	2073	2093	162	-22.09	miRNA: 3' ggGUUGUUGUCCUUUGAUGGAu 5' ::||:||*||**|:|||||||| target: 5' ttCAGCACCA-AAGACTACCTa 3'
NC_040255.1_10798	up	rna-XM_027966284.1	NC_040255.1_10798	mRNA	NCS1	neuronal calcium sensor 1	1006	1027	176	-20.34	miRNA: 3' ggGUUGUUGUCCUUUGAUGGAu 5' **||||||*|**|||||||||* target: 5' aaCAACAAAACAAAACTACCTt 3'
NC_040255.1_10798	up	rna-XM_027978335.1	NC_040255.1_10798	mRNA	FCGBP	Fc fragment of IgG binding protein, transcript variant X1	689	709	161	-21.74	miRNA: 3' gggUUGUUGUCCUUUGAUGGAu 5' |:*:|::||*||::|||||||* target: 5' ctgGATGAC-GGGGACTACCTc 3'
NC_040255.1_10798	up	rna-XM_027973790.1	NC_040255.1_10798	mRNA	PDE4DIP	phosphodiesterase 4D interacting protein, transcript variant X22	4714	4737	163	-23.1	miRNA: 3' ggGUUGUUGUCCUU--UGAUGGAu 5' **||||:|||**:|**|||||||: target: 5' agCAACGACATTGACTACTACCTg 3'
NC_040255.1_10798	up	rna-XM_012175446.3	NC_040255.1_10798	mRNA	LOC101122940	alpha-2-macroglobulin, transcript variant X1	2806	2827	171	-22.55	miRNA: 3' gggUUGUUGUCCUUUGAUGGAu 5' ***|:*||||*||:|||||||: target: 5' agaAGGAACAAGAGACTACCTg 3'
NC_040255.1_10798	up	rna-XM_027972005.1	NC_040255.1_10798	mRNA	ELMSAN1	ELM2 and Myb/SANT domain containing 1, transcript variant X2	3126	3146	160	-20.98	miRNA: 3' ggguUGUUGUCCUUUGAUGGAu 5' **:*||:|*|||:*|||||||* target: 5' agtcACGA-AGGGCACTACCTt 3'
NC_040255.1_10798	up	rna-XM_027977217.1	NC_040255.1_10798	mRNA	IFT52	intraflagellar transport 52, transcript variant X2	466	487	168	-22.4	miRNA: 3' ggGUUGUUGUCCUUUGAUGGAu 5' :::|*||:|*|||*|||||||* target: 5' ttTACCAGCTGGATACTACCTc 3'
NC_040255.1_10798	up	rna-XM_004006637.4	NC_040255.1_10798	mRNA	APAF1	apoptotic peptidase activating factor 1, transcript variant X2	1477	1500	163	-26.83	miRNA: 3' ggGUUGUUGUCCUU--UGAUGGAu 5' ||||||*:|*||:|**|||||||* target: 5' ccCAACCGCTGGGAGTACTACCTc 3'
NC_040255.1_10798	up	rna-XM_015103578.2	NC_040255.1_10798	mRNA	CDH7	cadherin 7	3361	3382	171	-25.12	miRNA: 3' ggguuguUGUCCUUUGAUGGAu 5' **:****||||||:|||||||* target: 5' gatttgtACAGGAGACTACCTt 3'
NC_040255.1_10798	up	rna-XM_027970933.1	NC_040255.1_10798	mRNA	WDR19	WD repeat domain 19, transcript variant X4	139	160	171	-25.25	miRNA: 3' gggUUGUUGUCCUUUGAUGGAu 5' ***||||*||||||||||:||* target: 5' gaaAACATCAGGAAACTATCTt 3'
NC_040255.1_10798	up	rna-XM_027968470.1	NC_040255.1_10798	mRNA	SCMH1	Scm polycomb group protein homolog 1, transcript variant X1	85	106	160	-24.68	miRNA: 3' ggGUUGUUGUCCUUUGAUGGau 5' |||||:|*||*|||||||||*| target: 5' ccCAATATCAAGAAACTACCga 3'
NC_040255.1_10798	up	rna-XM_015092014.2	NC_040255.1_10798	mRNA	DOCK7	dedicator of cytokinesis 7, transcript variant X1	7013	7036	162	-21	miRNA: 3' gggUUGUUGUC--CUUUGAUGGAu 5' :**|||*:|||**|*||||||||: target: 5' tagAACCGCAGAAGTAACTACCTg 3'
NC_040255.1_10798	up	rna-XM_015096948.2	NC_040255.1_10798	mRNA	SPINT1	serine peptidase inhibitor, Kunitz type 1, transcript variant X1	1007	1030	166	-20.43	miRNA: 3' gggUUGUUGUCCU--UUGAUGGAu 5' |:*::|||||*||**||||||||* target: 5' ctgGGCAACAAGAACAACTACCTt 3'
NC_040255.1_10798	up	rna-XM_015092149.2	NC_040255.1_10798	mRNA	LOC101118831	alpha-amylase 2B	606	627	160	-21.08	miRNA: 3' ggGUUGUUGUCCUUUGAUGGAu 5' ::|*||:|:*|**||||||||| target: 5' ttCCACGATTGCTAACTACCTa 3'
NC_040255.1_10798	up	rna-XM_027957867.1	NC_040255.1_10798	mRNA	KBTBD12	kelch repeat and BTB domain containing 12, transcript variant X2	2001	2022	161	-25.87	miRNA: 3' ggguuGUUGUCCUUUGAUGGAu 5' *****:|:*:||:||||||||* target: 5' aggccTAGAGGGGAACTACCTc 3'
NC_040255.1_10798	up	rna-NM_001130934.1	NC_040255.1_10798	mRNA	OVAR	MHC class I antigen	536	557	164	-23.9	miRNA: 3' gggUUGU-UGUCCUUUGAUGGAu 5' ***::||*|||||*||||||||: target: 5' ggaGGCAGACAGG-AACTACCTg 3'
NC_040255.1_10798	up	rna-XM_027965160.1	NC_040255.1_10798	mRNA	TNS1	tensin 1, transcript variant X1	640	662	166	-23.39	miRNA: 3' gggUUGU-UGUCCUUUGAUGGAu 5' ||*||||*:*|||*||||||||: target: 5' ccaAACATGGAGGCAACTACCTg 3'
NC_040255.1_10798	up	MSTRG.25587.2	NC_040255.1_10798	mRNA	OVAR	MHC class I antigen	189	210	164	-23.9	miRNA: 3' gggUUGU-UGUCCUUUGAUGGAu 5' ***::||*|||||*||||||||: target: 5' ggaGGCAGACAGG-AACTACCTg 3'
NC_040255.1_10798	up	MSTRG.25587.3	NC_040255.1_10798	mRNA	OVAR	MHC class I antigen	538	559	164	-23.9	miRNA: 3' gggUUGU-UGUCCUUUGAUGGAu 5' ***::||*|||||*||||||||: target: 5' ggaGGCAGACAGG-AACTACCTg 3'
NC_040255.1_10798	up	MSTRG.6810.1	NC_040255.1_10798	mRNA	LOXL3	lysyl oxidase like 3, transcript variant X4	950	972	167	-21.37	miRNA: 3' ggGUUGUUGUCCU-UUGAUGGAu 5' :|||*|*||||*|*||||||||* target: 5' tcCATCCACAGAATAACTACCTt 3'
NC_040254.1_9587	up	rna-XM_027978041.1	NC_040254.1_9587	mRNA	ITSN1	intersectin 1, transcript variant X1	1314	1337	167	-21.16	miRNA: 3' ggGUUG--UUGUACUUUGAUGGAu 5' **||||**:|*|*||||||||||: target: 5' aaCAACTAGAAAAGAAACTACCTg 3'
NC_040254.1_9587	up	rna-XM_004002011.4	NC_040254.1_9587	mRNA	DHCR24	24-dehydrocholesterol reductase	982	1005	163	-23	miRNA: 3' ggGUUGUUGUAC--UUUGAUGGAu 5' ::|||**||:||**:||||||||: target: 5' ttCAAGCACGTGGAGAACTACCTg 3'
NC_040254.1_9587	up	rna-XM_027977632.1	NC_040254.1_9587	mRNA	BCAR1	BCAR1 scaffold protein, Cas family member, transcript variant X1	63	83	169	-25.49	miRNA: 3' gggUUGUUGUACUUUGAUGGAu 5' ||*:|||*||||*||||||||: target: 5' ccgGACACCATG-AACTACCTg 3'
NC_040254.1_9587	up	rna-XM_027974889.1	NC_040254.1_9587	mRNA	GAS7	growth arrest specific 7, transcript variant X1	2264	2285	173	-22.57	miRNA: 3' ggguuGUUGUACUUUGAUGGAu 5' ***:*||:*||||||||||||* target: 5' gaggtCAGGATGAAACTACCTc 3'
NC_040254.1_9587	up	rna-XM_027970530.1	NC_040254.1_9587	mRNA	CHD1	chromodomain helicase DNA binding protein 1, transcript variant X2	4261	4283	163	-21.78	miRNA: 3' ggGUUGUUGUAC-UUUGAUGGAu 5' :*||:**||:||*|:|||||||* target: 5' taCAGACACGTGCAGACTACCTc 3'
NC_040254.1_9587	up	rna-XM_027973837.1	NC_040254.1_9587	mRNA	PDE4DIP	phosphodiesterase 4D interacting protein, transcript variant X22	4740	4763	171	-26	miRNA: 3' ggGUUGUUGUACUU--UGAUGGAu 5' **||||:||||*:|**|||||||: target: 5' agCAACGACATTGACTACTACCTg 3'
NC_040254.1_9587	up	rna-XM_027966169.1	NC_040254.1_9587	mRNA	SEC16A	SEC16 homolog A, endoplasmic reticulum export factor, transcript variant X3	1985	2005	162	-24.9	miRNA: 3' ggGUUGUUGUACUUUGAUGGAu 5' *|||:||:|**|*||||||||* target: 5' acCAGCAGCCAG-AACTACCTt 3'
NC_040254.1_9587	up	rna-NM_001130934.1	NC_040254.1_9587	mRNA	OVAR	MHC class I antigen	536	557	160	-21.07	miRNA: 3' gggUUGU-UGUACUUUGAUGGAu 5' ***::||*|||*|:||||||||: target: 5' ggaGGCAGACA-GGAACTACCTg 3'
NC_040254.1_9587	up	rna-XM_004002891.3	NC_040254.1_9587	mRNA	NXPE3	neurexophilin and PC-esterase domain family member 3, transcript variant X2	1116	1137	160	-22.29	miRNA: 3' ggGUUGUUGUACUUUGAUGGAu 5' *||||||:|*|*:|||||:||* target: 5' acCAACAGCCTAGAACTATCTc 3'
NC_040254.1_9587	up	rna-XM_027976515.1	NC_040254.1_9587	mRNA	CELF2	CUGBP Elav-like family member 2, transcript variant X2	4771	4793	163	-22.44	miRNA: 3' ggGUUGU-UGUACUUUGAUGGAu 5' :::||::*||||||||:|||||| target: 5' ttTAATGCACATGAAATTACCTa 3'
NC_040254.1_9587	up	rna-XM_027956727.1	NC_040254.1_9587	mRNA	THOC5	THO complex 5, transcript variant X5	1799	1819	162	-25.06	miRNA: 3' ggGUUGUUGUACUUUGAUGGAu 5' *|||:|:||*||**|||||||* target: 5' acCAGCGAC-TGCCACTACCTc 3'
NC_040254.1_9587	up	rna-XM_027976513.1	NC_040254.1_9587	mRNA	CELF2	CUGBP Elav-like family member 2, transcript variant X2	6161	6183	163	-22.44	miRNA: 3' ggGUUGU-UGUACUUUGAUGGAu 5' :::||::*||||||||:|||||| target: 5' ttTAATGCACATGAAATTACCTa 3'
NC_040254.1_9587	up	rna-XM_015100550.2	NC_040254.1_9587	mRNA	CHST8	carbohydrate sulfotransferase 8	1255	1275	166	-21.63	miRNA: 3' ggGUUGUUGUACUUUGAUGGAu 5' ::|*||*|||||*:|||||||: target: 5' ttCTACTACATG-GACTACCTg 3'
NC_040254.1_9587	up	rna-XM_027978943.1	NC_040254.1_9587	mRNA	LOC101122496	multidrug resistance-associated protein 1-like	3371	3392	164	-23.38	miRNA: 3' ggGUUGUUGUACUUUGAUGGAu 5' *:|||||*:||*|||||:|||| target: 5' atCAACACTATCAAACTGCCTa 3'
NC_040254.1_9587	up	rna-XM_027974952.1	NC_040254.1_9587	mRNA	KDM6B	lysine demethylase 6B, transcript variant X2	4748	4768	160	-24.33	miRNA: 3' ggguUGUUGUACUUUGAUGGAu 5' |***||::|:||*:|||||||: target: 5' cggcACGGCGTG-GACTACCTg 3'
NC_040254.1_9587	up	rna-XM_027956822.1	NC_040254.1_9587	mRNA	DEPDC5	DEP domain containing 5, transcript variant X1	1121	1142	172	-26.52	miRNA: 3' ggGUUGUUGUACUUUGAUGGAu 5' |:||:||**|*||||||||||: target: 5' ctCAGCACAAGGAAACTACCTg 3'
NC_040254.1_9587	up	rna-XM_027975790.1	NC_040254.1_9587	mRNA	LOC114117237	endogenous retrovirus group K member 7 Env polyprotein-like, transcript variant X2	1685	1705	162	-21.92	miRNA: 3' ggGUUGUUGUACUUUGAUGGAu 5' |:||*:||:*||::|||||||* target: 5' ctCACTAAT-TGGGACTACCTt 3'
NC_040254.1_9587	up	rna-XM_027966284.1	NC_040254.1_9587	mRNA	NCS1	neuronal calcium sensor 1	1006	1027	176	-20.34	miRNA: 3' ggGUUGUUGUACUUUGAUGGAu 5' **||||||*|**|||||||||* target: 5' aaCAACAAAACAAAACTACCTt 3'
NC_040254.1_9587	up	rna-XM_012175443.3	NC_040254.1_9587	mRNA	LOC101122940	alpha-2-macroglobulin, transcript variant X1	2513	2534	172	-22.44	miRNA: 3' ggGUUGUUGUACUUUGAUGGAu 5' **|*|||:::|*|||||||||* target: 5' ggCCACAGTGTTAAACTACCTt 3'
NC_040254.1_9587	up	rna-XM_004017285.4	NC_040254.1_9587	mRNA	TMEM144	transmembrane protein 144, transcript variant X1	2782	2805	163	-22.86	miRNA: 3' ggGUUGUU--GUACUUUGAUGGAu 5' |||*||||**||*|*||||||||| target: 5' ccCCACAACCCAAGCAACTACCTa 3'
NC_040254.1_9587	up	rna-XM_027973790.1	NC_040254.1_9587	mRNA	PDE4DIP	phosphodiesterase 4D interacting protein, transcript variant X22	4714	4737	171	-26	miRNA: 3' ggGUUGUUGUACUU--UGAUGGAu 5' **||||:||||*:|**|||||||: target: 5' agCAACGACATTGACTACTACCTg 3'
NC_040254.1_9587	up	rna-XM_012185722.3	NC_040254.1_9587	mRNA	GAS7	growth arrest specific 7, transcript variant X1	2117	2138	173	-22.57	miRNA: 3' ggguuGUUGUACUUUGAUGGAu 5' ***:*||:*||||||||||||* target: 5' gaggtCAGGATGAAACTACCTc 3'
NC_040254.1_9587	up	rna-XM_004013544.4	NC_040254.1_9587	mRNA	PRELP	proline and arginine rich end leucine rich repeat protein	1259	1281	163	-21.8	miRNA: 3' ggGUUGUUGUA-CUUUGAUGGAu 5' :*|::|*:*||*||||||||||: target: 5' tgCGGCTGGATGGAAACTACCTg 3'
NC_040254.1_9587	up	rna-XM_015096948.2	NC_040254.1_9587	mRNA	SPINT1	serine peptidase inhibitor, Kunitz type 1, transcript variant X1	1007	1030	166	-20.43	miRNA: 3' gggUUGUUGUACU--UUGAUGGAu 5' |:*::|||||*||**||||||||* target: 5' ctgGGCAACAAGAACAACTACCTt 3'
NC_040254.1_9587	up	rna-XM_012183210.3	NC_040254.1_9587	mRNA	SLC22A3	solute carrier family 22 member 3, transcript variant X1	3007	3028	160	-26.45	miRNA: 3' ggGUUGUUGUACUUUGAUGGAu 5' :|:||*:||||||*:||||||| target: 5' tcTAAGGACATGATGCTACCTa 3'
NC_040254.1_9587	up	rna-XM_027968470.1	NC_040254.1_9587	mRNA	SCMH1	Scm polycomb group protein homolog 1, transcript variant X1	85	106	160	-24.68	miRNA: 3' ggGUUGUUGUACUUUGAUGGau 5' |||||:|*||*|||||||||*| target: 5' ccCAATATCAAGAAACTACCga 3'
NC_040254.1_9587	up	rna-XM_012189983.3	NC_040254.1_9587	mRNA	TSNAXIP1	translin associated factor X interacting protein 1, transcript variant X1	395	417	170	-22.08	miRNA: 3' gggUUGUUGUACU-UUGAUGGAu 5' :**|:||:|*|||*||||||||: target: 5' tggAGCAGCTTGAGAACTACCTg 3'
NC_040254.1_9587	up	rna-XM_027973850.1	NC_040254.1_9587	mRNA	PDE4DIP	phosphodiesterase 4D interacting protein, transcript variant X22	4758	4781	171	-26	miRNA: 3' ggGUUGUUGUACUU--UGAUGGAu 5' **||||:||||*:|**|||||||: target: 5' agCAACGACATTGACTACTACCTg 3'
NC_040254.1_9587	up	rna-XM_012097580.3	NC_040254.1_9587	mRNA	TMEM144	transmembrane protein 144, transcript variant X1	2816	2839	163	-22.86	miRNA: 3' ggGUUGUU--GUACUUUGAUGGAu 5' |||*||||**||*|*||||||||| target: 5' ccCCACAACCCAAGCAACTACCTa 3'
NC_040254.1_9587	up	rna-XM_027967423.1	NC_040254.1_9587	mRNA	SLC38A4	solute carrier family 38 member 4, transcript variant X4	542	562	162	-20.97	miRNA: 3' ggguugUUGUACUUUGAUGGAu 5' :|****||:|||*||||||||: target: 5' tcattaAATATG-AACTACCTg 3'
NC_040254.1_9587	up	rna-XM_027977916.1	NC_040254.1_9587	mRNA	DCAF6	DDB1 and CUL4 associated factor 6, transcript variant X1	515	536	169	-25.19	miRNA: 3' ggguuGUUGUACUUUGAUGGAu 5' |*::*||*:|||:||||||||| target: 5' catgcCATTATGGAACTACCTa 3'
NC_040254.1_9587	up	rna-XM_012175446.3	NC_040254.1_9587	mRNA	LOC101122940	alpha-2-macroglobulin, transcript variant X1	2720	2741	172	-22.44	miRNA: 3' ggGUUGUUGUACUUUGAUGGAu 5' **|*|||:::|*|||||||||* target: 5' ggCCACAGTGTTAAACTACCTt 3'
NC_040254.1_9587	up	rna-XM_012149133.3	NC_040254.1_9587	mRNA	S100PBP	S100P binding protein, transcript variant X3	625	646	161	-20.25	miRNA: 3' ggGUUGUUGU-ACUUUGAUGGAu 5' ||::||*|||*|*|||||||||* target: 5' ccTGAC-ACATTCAAACTACCTc 3'
NC_040254.1_9587	up	rna-XM_027979241.1	NC_040254.1_9587	mRNA	CEP164	centrosomal protein 164, transcript variant X7	4177	4197	162	-25.42	miRNA: 3' ggGUUGUUGUACUUUGAUGGAu 5' ||||||||*||***|||||||: target: 5' ccCAACAAGAT-CCACTACCTg 3'
NC_040254.1_9587	up	rna-XM_012186467.3	NC_040254.1_9587	mRNA	RNF213	ring finger protein 213, transcript variant X1	2778	2799	171	-20.21	miRNA: 3' gggUUGUUGUACUUUGAUGGAu 5' :**|||**||*||||||||||: target: 5' tgaAACTTCACGAAACTACCTg 3'
NC_040254.1_9587	up	rna-XM_012188142.3	NC_040254.1_9587	mRNA	FLRT3	fibronectin leucine rich transmembrane protein 3, transcript variant X3	235	256	160	-20.82	miRNA: 3' ggguuguuguACUUUGAUGGAu 5' :||*:*:*:*|||||||||||* target: 5' tcctgggctcTGAAACTACCTt 3'
NC_040254.1_9587	up	rna-XM_004004684.4	NC_040254.1_9587	mRNA	GALNT5	polypeptide N-acetylgalactosaminyltransferase 5	2073	2093	162	-21.59	miRNA: 3' ggGUUGUUGUACUUUGAUGGAu 5' ::||:||*||**|:|||||||| target: 5' ttCAGCACCA-AAGACTACCTa 3'
NC_040254.1_9587	up	rna-XM_027957561.1	NC_040254.1_9587	mRNA	DNAH1	dynein axonemal heavy chain 1	10765	10788	164	-21.96	miRNA: 3' ggguuGUUGUACUU--UGAUGGAu 5' *:::*||||||*||**|||||||: target: 5' attgcCAACATCAACCACTACCTg 3'
NC_040254.1_9587	up	MSTRG.25587.2	NC_040254.1_9587	mRNA	OVAR	MHC class I antigen	189	210	160	-21.07	miRNA: 3' gggUUGU-UGUACUUUGAUGGAu 5' ***::||*|||*|:||||||||: target: 5' ggaGGCAGACA-GGAACTACCTg 3'
NC_040254.1_9587	up	MSTRG.25587.3	NC_040254.1_9587	mRNA	OVAR	MHC class I antigen	538	559	160	-21.07	miRNA: 3' gggUUGU-UGUACUUUGAUGGAu 5' ***::||*|||*|:||||||||: target: 5' ggaGGCAGACA-GGAACTACCTg 3'
NC_040254.1_8943	up	rna-XM_012181581.2	NC_040254.1_8943	mRNA	ATP8B4	ATPase phospholipid transporting 8B4 (putative), transcript variant X2	3798	3820	160	-21.03	miRNA: 3' cgguuuuucaaGUAAGUCUAAAa 5' |||*:*::***|||||||||||| target: 5' gcctgtggtggCATTCAGATTTt 3'
NC_040254.1_8943	up	rna-XM_012176161.2	NC_040254.1_8943	mRNA	RPAP2	RNA polymerase II associated protein 2, transcript variant X6	2352	2374	161	-26.1	miRNA: 3' cgGUUUUUCAAGUAAGUCUAAAa 5' ||||*|||||||:|||||*|||| target: 5' gcCATAAAGTTCGTTCAGCTTTt 3'
NC_040254.1_8943	up	rna-XM_015098932.2	NC_040254.1_8943	mRNA	SEC14L1	SEC14 like lipid binding 1, transcript variant X2	1560	1583	168	-20.41	miRNA: 3' cgGUUUUUCAAGUAA-GUCUAAAa 5' |*||||:||*|||||*|:|||||* target: 5' gaCAAAGAGATCATTCCGGATTTc 3'
NC_040254.1_8943	up	rna-XM_012118171.3	NC_040254.1_8943	mRNA	UBAP1	ubiquitin associated protein 1, transcript variant X1	527	550	168	-21.47	miRNA: 3' cgGUUUUUCAA-GUAAGUCUAAAa 5' *|:||:|||||**:|*|||||||| target: 5' tcTAAGAAGTTGGGTGCAGATTTt 3'
NC_040254.1_8943	up	rna-XM_027966118.1	NC_040254.1_8943	mRNA	COL5A1	collagen type V alpha 1 chain, transcript variant X1	3082	3104	165	-25.11	miRNA: 3' cgGUUUUUCAAGUAAGUCUAAAa 5' ||||||::||||**||:|||||* target: 5' gcCAAAGGGTTCTATCGGATTTc 3'
NC_040254.1_8943	up	rna-XM_027969980.1	NC_040254.1_8943	mRNA	ZNF608	zinc finger protein 608, transcript variant X1	1561	1582	162	-20.47	miRNA: 3' cggUUUUUCAAGUAAGUCUAAAa 5' ***::||||||||*||:|||||| target: 5' aaaGGAAAGTTCA-TCGGATTTt 3'
NC_040254.1_8943	up	rna-XM_004007738.4	NC_040254.1_8943	mRNA	PDK4	pyruvate dehydrogenase kinase 4	534	556	166	-20.42	miRNA: 3' cgGUUUUUC-AAGUAAGUCUAAAa 5' *||||||:|**|:|*||||||||| target: 5' acCAAAAGGCATTA-TCAGATTTt 3'
NC_040252.1_696	up	rna-XM_012107284.3	NC_040252.1_696	mRNA	ZNF75D	zinc finger protein 75D, transcript variant X2	137	157	165	-33.93	miRNA: 3' gccagugaUGUCGGGGGCCCg 5' :***|:**||||||||||||* target: 5' ttcccggcACAGCCCCCGGGg 3'
NC_040252.1_696	up	rna-XM_004011618.4	NC_040252.1_696	mRNA	THEM6	thioesterase superfamily member 6	1959	1979	161	-29.51	miRNA: 3' gccaGUGAUGUCGGGGGCCCg 5' |***::|*:|:|||||||||* target: 5' ccccTGCAGCGGCCCCCGGGg 3'
NC_040252.1_696	up	rna-XM_004009799.4	NC_040252.1_696	mRNA	KCTD8	potassium channel tetramerization domain containing 8	264	284	161	-29.37	miRNA: 3' gccaGUGAUGUCGGGGGCCCg 5' |***|*:|*|||:|||||||* target: 5' ctcgCCTTCCAGTCCCCGGGg 3'
NC_040252.1_696	up	rna-XM_015092739.2	NC_040252.1_696	mRNA	ZFAND5	zinc finger AN1-type containing 5	134	154	161	-34.21	miRNA: 3' gccaGUGAUGUCGGGGGCCCg 5' *|**|*:|:|:|:|||||||| target: 5' ggccCCTTGCGGTCCCCGGGc 3'
NC_040252.1_696	up	rna-XM_027958788.1	NC_040252.1_696	mRNA	TNXB	tenascin XB, transcript variant X1	12700	12721	167	-35.83	miRNA: 3' gccagUGAU-GUCGGGGGCCCg 5' **|**||||*|:|||||||||| target: 5' aagaaACTACCGGCCCCCGGGc 3'
NC_040252.1_696	up	rna-XM_027956277.1	NC_040252.1_696	mRNA	SCLT1	sodium channel and clathrin linker 1, transcript variant X1	6	26	161	-32.59	miRNA: 3' gccaGUGAUGUCGGGGGCCCg 5' |***|:||:|*|*|||||||| target: 5' cttcCGCTGCTGGCCCCGGGc 3'
NC_040252.1_696	up	rna-XM_027963239.1	NC_040252.1_696	mRNA	PHKA1	phosphorylase kinase regulatory subunit alpha 1, transcript variant X1	1045	1064	160	-28.19	miRNA: 3' gccAGUGAUGUCGGGGGCCCg 5' ***|||*|||**||||||||| target: 5' aatTCAATAC-TCCCCCGGGc 3'
NC_040252.1_696	up	rna-XM_027973983.1	NC_040252.1_696	mRNA	AXIN2	axin 2	1852	1871	161	-32.68	miRNA: 3' gcCAGUGAUGUCGGGGGCCCg 5' *||||*|*:*||||||||||* target: 5' ggGTCCCCG-AGCCCCCGGGg 3'
NC_040252.1_696	up	rna-XM_004008910.4	NC_040252.1_696	mRNA	FGF1	fibroblast growth factor 1, transcript variant X1	3140	3159	161	-35.98	miRNA: 3' gcCAGUGAUGUCGGGGGCCCg 5' *||||*||:**|||||||||* target: 5' ggGTC-CTGGTGCCCCCGGGa 3'
NC_040252.1_696	up	rna-XM_027957133.1	NC_040252.1_696	mRNA	CEMIP	cell migration inducing hyaluronidase 1, transcript variant X1	4517	4539	173	-37.33	miRNA: 3' gcCAG-U-GAUGUCGGGGGCCCg 5' **|||*|*||:|||||||||||* target: 5' gtGTCTACCTGCAGCCCCCGGGg 3'
NC_040252.1_696	up	rna-XM_012106457.3	NC_040252.1_696	mRNA	DMD	dystrophin, transcript variant X1	12214	12233	161	-29.93	miRNA: 3' gcCAGUGAUGUCGGGGGCCCg 5' :*|*|||*|*||:|||||||* target: 5' tcGCCAC-AAAGTCCCCGGGa 3'
NC_040252.1_696	up	rna-XM_027962916.1	NC_040252.1_696	mRNA	SRPX	sushi repeat containing protein X-linked, transcript variant X1	39	58	160	-26.56	miRNA: 3' gccAGUGAUGUCGGGGGCCCg 5' ***||*||*|*|||||||||* target: 5' atcTC-CTCCCGCCCCCGGGa 3'
NC_040252.1_696	up	rna-XM_027960663.1	NC_040252.1_696	mRNA	ITPRIP	inositol 1,4,5-trisphosphate receptor interacting protein, transcript variant X1	3119	3139	160	-35.85	miRNA: 3' gccagUGAUGUCGGGGGCCCg 5' *****:|*:|:|||||||||| target: 5' actggGCCGCGGCCCCCGGGc 3'
NC_040252.1_696	up	rna-XM_027957009.1	NC_040252.1_696	mRNA	SYNM	synemin, transcript variant X1	3621	3640	161	-29.77	miRNA: 3' gcCAGUGAUGUCGGGGGCCCg 5' |*|*|||*|*:|||||||||* target: 5' caGACACCA-GGCCCCCGGGg 3'
NC_040252.1_696	up	rna-XM_027962914.1	NC_040252.1_696	mRNA	SRPX	sushi repeat containing protein X-linked, transcript variant X1	40	59	160	-26.56	miRNA: 3' gccAGUGAUGUCGGGGGCCCg 5' ***||*||*|*|||||||||* target: 5' atcTC-CTCCCGCCCCCGGGa 3'
NC_040252.1_696	up	rna-XM_012107287.3	NC_040252.1_696	mRNA	ZNF75D	zinc finger protein 75D, transcript variant X2	120	140	165	-33.93	miRNA: 3' gccagugaUGUCGGGGGCCCg 5' :***|:**||||||||||||* target: 5' ttcccggcACAGCCCCCGGGg 3'
NC_040252.1_696	up	rna-XM_027966137.1	NC_040252.1_696	mRNA	OLFM1	olfactomedin 1, transcript variant X1	1486	1506	161	-31.83	miRNA: 3' gccaGUGAUGUCGGGGGCCCg 5' :***|:|**|:|||||||||* target: 5' tcccCGCCCCGGCCCCCGGGg 3'
NC_040252.1_696	up	rna-XM_012099161.3	NC_040252.1_696	mRNA	CLEC14A	C-type lectin domain containing 14A	663	684	163	-30.67	miRNA: 3' gccagUGAUGUC-GGGGGCCCg 5' *****|||*|||*||||||||* target: 5' gctggACTTCAGTCCCCCGGGg 3'
NC_040252.1_696	up	rna-XM_027962044.1	NC_040252.1_696	mRNA	CLN3	CLN3 lysosomal/endosomal transmembrane protein, battenin, transcript variant X1	1157	1177	177	-36.32	miRNA: 3' gccaGUGAUGUCGGGGGCCCg 5' ****|*||||||||||||||: target: 5' gctgCCCTACAGCCCCCGGGt 3'
NC_040252.1_696	up	rna-XM_012172368.3	NC_040252.1_696	mRNA	SIX2	SIX homeobox 2, transcript variant X1	964	984	161	-28.29	miRNA: 3' gccaGUGAUGUCGGGGGCCCg 5' *|**|:|*:|*|||||||||* target: 5' agccCGCCGCCGCCCCCGGGg 3'
NC_040252.1_696	up	rna-XM_012159435.3	NC_040252.1_696	mRNA	CRY1	cryptochrome circadian regulator 1	606	626	160	-31.9	miRNA: 3' gccagugauGUCGGGGGCCCg 5' |*****|**|||||||||||* target: 5' ccccgccccCAGCCCCCGGGa 3'
NC_040252.1_696	up	rna-XM_004014721.4	NC_040252.1_696	mRNA	SIGLEC1	sialic acid binding Ig like lectin 1	5157	5178	162	-29.39	miRNA: 3' gcCA-GUGAUGUCGGGGGCCCg 5' **||*|*|||::*||||||||* target: 5' atGTCCTCTATGCCCCCCGGGa 3'
NC_040252.1_696	up	rna-XM_027974280.1	NC_040252.1_696	mRNA	PCYT2	phosphate cytidylyltransferase 2, ethanolamine, transcript variant X3	55	75	166	-33.19	miRNA: 3' gccAGUGAUGUCGGGGGCCCg 5' ***||:|*:|*|||||||||| target: 5' gtcTCGCCGCTGCCCCCGGGc 3'
NC_040252.1_696	up	rna-XM_015103651.2	NC_040252.1_696	mRNA	TMEM200C	transmembrane protein 200C	93	113	165	-32.5	miRNA: 3' gccaGUGAUGUCGGGGGCCCg 5' ****|*||*|:|||||||||| target: 5' gaccCCCTCCGGCCCCCGGGc 3'
NC_040252.1_696	up	rna-XM_027969028.1	NC_040252.1_696	mRNA	WDR86	WD repeat domain 86, transcript variant X1	180	200	163	-30.95	miRNA: 3' gcCAGUGAUGUCGGGGGCCCg 5' *||*|:||*||*:|||||||: target: 5' ggGGCGCTTCACTCCCCGGGt 3'
NC_040252.1_696	up	rna-XM_027969633.1	NC_040252.1_696	mRNA	PDE4A	phosphodiesterase 4A, transcript variant X1	110	131	160	-31.12	miRNA: 3' gccaGUGAUGUCG-GGGGCCCg 5' ****||*|:|:||*|||||||: target: 5' gctcCAGTGCGGCACCCCGGGt 3'
NC_040252.1_696	up	rna-XM_027970241.1	NC_040252.1_696	mRNA	CSNK1G2	casein kinase 1 gamma 2, transcript variant X1	1704	1725	168	-35.16	miRNA: 3' gccaGUGAUGUC-GGGGGCCCg 5' |***|:||:|||*||||||||* target: 5' ctccCGCTGCAGCCCCCCGGGg 3'
NC_040252.1_696	up	rna-XM_027961206.1	NC_040252.1_696	mRNA	CCNF	cyclin F	4848	4870	161	-33.56	miRNA: 3' gccAGUGA--UGUCGGGGGCCCg 5' *|*||:||**:|*|||||||||| target: 5' agcTCGCTCCGCTGCCCCCGGGc 3'
NC_040252.1_696	up	rna-XM_027973027.1	NC_040252.1_696	mRNA	SULF1	sulfatase 1, transcript variant X2	379	399	162	-27.07	miRNA: 3' gccAGUGAUGUCGGGGGCCCg 5' |**|*|||*:*|||||||||* target: 5' caaTGACTCTCGCCCCCGGGa 3'
NC_040252.1_696	up	rna-XM_015098142.2	NC_040252.1_696	mRNA	HSPH1	heat shock protein family H (Hsp110) member 1, transcript variant X1	196	216	165	-28.84	miRNA: 3' gccaGUGAUGUCGGGGGCCCg 5' ****|||*||*|:|||||||* target: 5' gaacCACCACTGTCCCCGGGa 3'
NC_040252.1_696	up	rna-XM_015097499.2	NC_040252.1_696	mRNA	TIAM2	T cell lymphoma invasion and metastasis 2, transcript variant X1	675	695	165	-31.66	miRNA: 3' gccaGUGAUGUCGGGGGCCCg 5' *|**|:|*|*||||||||||: target: 5' ggacCGCAAGAGCCCCCGGGt 3'
NC_040252.1_696	up	rna-XM_004016732.4	NC_040252.1_696	mRNA	FJX1	four-jointed box kinase 1	335	355	161	-34.17	miRNA: 3' gccagugaUGUCGGGGGCCCg 5' |*|*|***:|||||||||||: target: 5' ccgcccggGCAGCCCCCGGGt 3'
NC_040252.1_696	up	rna-XM_012106459.3	NC_040252.1_696	mRNA	DMD	dystrophin, transcript variant X1	12081	12100	161	-29.93	miRNA: 3' gcCAGUGAUGUCGGGGGCCCg 5' :*|*|||*|*||:|||||||* target: 5' tcGCCAC-AAAGTCCCCGGGa 3'
NC_040252.1_696	up	rna-XM_027959985.1	NC_040252.1_696	mRNA	SLC25A22	solute carrier family 25 member 22, transcript variant X3	1326	1348	165	-32.11	miRNA: 3' gccAGUGAUGU--CGGGGGCCCg 5' |**|*:|||||**|||||||||* target: 5' cccTGGCTACACCGCCCCCGGGg 3'
NC_040252.1_696	up	rna-XM_027957458.1	NC_040252.1_696	mRNA	ZFYVE21	zinc finger FYVE-type containing 21, transcript variant X1	634	655	160	-26.12	miRNA: 3' gccaGUGAUGU-CGGGGGCCCg 5' |***||*||||*|*|||||||* target: 5' cctgCAGTACACGACCCCGGGg 3'
NC_040252.1_696	up	rna-XM_027975040.1	NC_040252.1_696	mRNA	PELP1	proline, glutamate and leucine rich protein 1, transcript variant X1	1555	1575	161	-35.09	miRNA: 3' gccagugaUGUCGGGGGCCCg 5' |*|*|***:|||||||||||* target: 5' caggctgcGCAGCCCCCGGGg 3'
NC_040252.1_696	up	rna-XM_027959632.1	NC_040252.1_696	mRNA	TAF6L	TATA-box binding protein associated factor 6 like, transcript variant X3	1685	1705	164	-31.35	miRNA: 3' gccagUGAUGUCGGGGGCCCg 5' *||**||*|*||||||||||* target: 5' gggcgACGAAAGCCCCCGGGg 3'
NC_040252.1_696	up	rna-XM_027969980.1	NC_040252.1_696	mRNA	ZNF608	zinc finger protein 608, transcript variant X1	2927	2950	161	-35.4	miRNA: 3' gcCAG-UGAUGUCG--GGGGCCCg 5' *||||*||*:||||**|||||||| target: 5' agGTCTACCGCAGCTGCCCCGGGc 3'
NC_040252.1_696	up	rna-XM_027970074.1	NC_040252.1_696	mRNA	NDRG2	NDRG family member 2, transcript variant X2	1225	1247	161	-26.55	miRNA: 3' gccAGUGAUGU--CGGGGGCCCg 5' |**||*||*||**|||||||||* target: 5' ctcTCTCTTCAGGGCCCCCGGGg 3'
NC_040252.1_696	up	rna-XM_004021659.4	NC_040252.1_696	mRNA	VSTM4	V-set and transmembrane domain containing 4	94	113	161	-30.71	miRNA: 3' gcCAGUGAUGUCGGGGGCCCg 5' **|||||*::*|:|||||||* target: 5' acGTCACCGT-GTCCCCGGGg 3'
NC_040252.1_696	up	rna-XM_027972022.1	NC_040252.1_696	mRNA	LTBP2	latent transforming growth factor beta binding protein 2	941	963	165	-35.71	miRNA: 3' gcCAG-UGAUGUCG-GGGGCCCg 5' **|||*:||:|:||*|||||||* target: 5' gaGTCGGCTGCGGCGCCCCGGGg 3'
NC_040252.1_696	up	rna-XM_015096901.2	NC_040252.1_696	mRNA	NDRG2	NDRG family member 2, transcript variant X2	1230	1252	161	-26.55	miRNA: 3' gccAGUGAUGU--CGGGGGCCCg 5' |**||*||*||**|||||||||* target: 5' ctcTCTCTTCAGGGCCCCCGGGg 3'
NC_040252.1_696	up	rna-XM_027969499.1	NC_040252.1_696	mRNA	ADGRL1	adhesion G protein-coupled receptor L1, transcript variant X1	4493	4515	162	-31.55	miRNA: 3' gcCAGUGAUGUCG--GGGGCCCg 5' **|*||||:|*||**|||||||| target: 5' gaGCCACTGCTGCTGCCCCGGGc 3'
NC_040252.1_696	up	rna-XM_027963238.1	NC_040252.1_696	mRNA	PHKA1	phosphorylase kinase regulatory subunit alpha 1, transcript variant X1	1045	1064	160	-28.19	miRNA: 3' gccAGUGAUGUCGGGGGCCCg 5' ***|||*|||**||||||||| target: 5' aatTCAATAC-TCCCCCGGGc 3'
NC_040252.1_696	up	rna-XM_015099885.2	NC_040252.1_696	mRNA	LPIN3	lipin 3, transcript variant X3	2650	2671	161	-32.41	miRNA: 3' gccAGUGAU-GUCGGGGGCCCg 5' :**||||*:*||*||||||||* target: 5' tctTCACGGTCAACCCCCGGGg 3'
NC_040252.1_696	up	rna-XM_015092232.2	NC_040252.1_696	mRNA	ADAMTSL4	ADAMTS like 4, transcript variant X4	4487	4507	168	-33.96	miRNA: 3' gcCAGUGAUGUC-GGGGGCCCg 5' **||:||*||||*||||||||* target: 5' aaGTTAC-ACAGTCCCCCGGGa 3'
NC_040252.1_696	up	rna-XM_027977331.1	NC_040252.1_696	mRNA	NFATC2	nuclear factor of activated T cells 2, transcript variant X4	976	995	160	-28.09	miRNA: 3' gccAGUGAUGUCGGGGGCCCg 5' |**||:|*:|||*|||||||* target: 5' cccTCGCCGCAG-CCCCGGGa 3'
NC_040252.1_696	up	rna-XM_027963242.1	NC_040252.1_696	mRNA	PHKA1	phosphorylase kinase regulatory subunit alpha 1, transcript variant X1	1045	1064	160	-28.19	miRNA: 3' gccAGUGAUGUCGGGGGCCCg 5' ***|||*|||**||||||||| target: 5' aatTCAATAC-TCCCCCGGGc 3'
NC_040252.1_696	up	rna-XM_027963174.1	NC_040252.1_696	mRNA	ZNF75D	zinc finger protein 75D, transcript variant X2	49	69	165	-33.93	miRNA: 3' gccagugaUGUCGGGGGCCCg 5' :***|:**||||||||||||* target: 5' ttcccggcACAGCCCCCGGGg 3'
NC_040252.1_696	up	rna-XM_027973370.1	NC_040252.1_696	mRNA	HSF1	heat shock transcription factor 1, transcript variant X1	1073	1095	164	-33.15	miRNA: 3' gccaGUGAUG--UCGGGGGCCCg 5' *|**|||*||**||||||||||| target: 5' agccCACCACAGAGCCCCCGGGc 3'
NC_040252.1_696	up	rna-XM_027958896.1	NC_040252.1_696	mRNA	LOC114109639	MHC class I polypeptide-related sequence B-like, transcript variant X2	5460	5480	160	-39.08	miRNA: 3' gccagUGAUGUCGGGGGCCCg 5' **|**:||:|*|:|||||||| target: 5' acgggGCTGCTGTCCCCGGGc 3'
NC_040252.1_696	up	rna-XM_027977529.1	NC_040252.1_696	mRNA	EMC10	ER membrane protein complex subunit 10, transcript variant X1	806	825	169	-37.11	miRNA: 3' gcCAGUGAUGUCGGGGGCCCg 5' **|||*||:|*|||||||||| target: 5' gcGTC-CTGCCGCCCCCGGGc 3'
NC_040252.1_696	up	rna-XM_027963682.1	NC_040252.1_696	mRNA	MXRA5	matrix remodeling associated 5, transcript variant X1	8086	8107	160	-33.6	miRNA: 3' gccaGUGAUGU-CGGGGGCCCg 5' ****|*||:|:*|||||||||| target: 5' gctgCCCTGCGTGCCCCCGGGc 3'
NC_040252.1_696	up	rna-XM_027976076.1	NC_040252.1_696	mRNA	LOC114117274	multiple epidermal growth factor-like domains protein 6	864	882	164	-34.42	miRNA: 3' gcCAGUGAUGUCGGGGGCCCg 5' **||||||::**||||||||| target: 5' gtGTCACTGT--CCCCCGGGc 3'
NC_040252.1_696	up	rna-XM_027977748.1	NC_040252.1_696	mRNA	CBFA2T3	CBFA2/RUNX1 translocation partner 3, transcript variant X1	4581	4603	169	-39.84	miRNA: 3' gcCAGUGAUG-UC-GGGGGCCCg 5' *||||:||:|*||*||||||||* target: 5' agGTCGCTGCAAGCCCCCCGGGg 3'
NC_040252.1_696	up	rna-XM_027975927.1	NC_040252.1_696	mRNA	QSOX1	quiescin sulfhydryl oxidase 1, transcript variant X1	2014	2034	162	-28.82	miRNA: 3' gccAGUGAUGUCGGGGGCCCg 5' |**||*|**|:|||||||||: target: 5' cccTCCCCCCGGCCCCCGGGt 3'
NC_040252.1_696	up	rna-XM_015092224.2	NC_040252.1_696	mRNA	PLEKHO1	pleckstrin homology domain containing O1, transcript variant X1	1148	1167	160	-25.47	miRNA: 3' gccAGUGAUGUCGGGGGCCCg 5' |**||*|*|||*||||||||* target: 5' ccaTC-CCACACCCCCCGGGg 3'
NC_040252.1_696	up	rna-XM_015092222.2	NC_040252.1_696	mRNA	PLEKHO1	pleckstrin homology domain containing O1, transcript variant X1	937	956	160	-25.47	miRNA: 3' gccAGUGAUGUCGGGGGCCCg 5' |**||*|*|||*||||||||* target: 5' ccaTC-CCACACCCCCCGGGg 3'
NC_040252.1_696	up	rna-XM_027967919.1	NC_040252.1_696	mRNA	CLSTN3	calsyntenin 3	1254	1274	165	-35.52	miRNA: 3' gccaGUGAUGUCGGGGGCCCg 5' :***|:*|:|:|||||||||* target: 5' tctgCGGTGCGGCCCCCGGGg 3'
NC_040252.1_696	up	rna-XM_027971161.1	NC_040252.1_696	mRNA	AFF1	AF4/FMR2 family member 1, transcript variant X1	2122	2142	160	-28.96	miRNA: 3' gccagUGAUGUCGGGGGCCCg 5' :****:||*|*|||||||||| target: 5' tcaagGCTTCCGCCCCCGGGc 3'
NC_040252.1_696	up	rna-XM_027975533.1	NC_040252.1_696	mRNA	TMEM132E	transmembrane protein 132E	2220	2240	177	-36.05	miRNA: 3' gccaGUGAUGUCGGGGGCCCg 5' |***|*||||||||||||||* target: 5' ctccCTCTACAGCCCCCGGGa 3'
NC_040252.1_696	up	rna-XM_027971163.1	NC_040252.1_696	mRNA	AFF1	AF4/FMR2 family member 1, transcript variant X1	2047	2067	160	-28.96	miRNA: 3' gccagUGAUGUCGGGGGCCCg 5' :****:||*|*|||||||||| target: 5' tcaagGCTTCCGCCCCCGGGc 3'
NC_040252.1_696	up	rna-XM_027963448.1	NC_040252.1_696	mRNA	PLXNB3	plexin B3	143	162	165	-30.47	miRNA: 3' gcCAGUGAUGUCGGGGGCCCg 5' |*|||||*||*|*|||||||* target: 5' ccGTCACCACTG-CCCCGGGg 3'
NC_040252.1_696	up	rna-XM_004008909.4	NC_040252.1_696	mRNA	FGF1	fibroblast growth factor 1, transcript variant X1	3295	3314	161	-35.98	miRNA: 3' gcCAGUGAUGUCGGGGGCCCg 5' *||||*||:**|||||||||* target: 5' ggGTC-CTGGTGCCCCCGGGa 3'
NC_040252.1_696	up	rna-XM_027974445.1	NC_040252.1_696	mRNA	ADAMTSL4	ADAMTS like 4, transcript variant X4	3884	3904	168	-33.96	miRNA: 3' gcCAGUGAUGUC-GGGGGCCCg 5' **||:||*||||*||||||||* target: 5' aaGTTAC-ACAGTCCCCCGGGa 3'
NC_040252.1_696	up	rna-XM_027966562.1	NC_040252.1_696	mRNA	ADCY3	adenylate cyclase 3, transcript variant X2	130	150	161	-35.21	miRNA: 3' gccagugaUGUCGGGGGCCCg 5' ||***|**:|||||||||||| target: 5' cgtggagaGCAGCCCCCGGGc 3'
NC_040252.1_696	up	rna-XM_027961195.1	NC_040252.1_696	mRNA	XYLT1	xylosyltransferase 1	2039	2060	174	-39.76	miRNA: 3' gcCAGUGAUGU-CGGGGGCCCg 5' **|||:||:|:*|||||||||* target: 5' gcGTCGCTGCGCGCCCCCGGGg 3'
NC_040252.1_696	up	rna-XM_027971962.1	NC_040252.1_696	mRNA	SMOC1	SPARC related modular calcium binding 1, transcript variant X1	133	154	162	-29.71	miRNA: 3' gcCAGUGAUGUC-GGGGGCCCg 5' |*|||:|*|*:|*||||||||* target: 5' ccGTCGCCAGGGTCCCCCGGGg 3'
NC_040252.1_696	up	rna-XM_004010279.4	NC_040252.1_696	mRNA	PKM	pyruvate kinase M1/2, transcript variant X1	1626	1646	162	-31.54	miRNA: 3' gccagugAUGUCGGGGGCCCg 5' *|***:*|||*|||||||||| target: 5' ggccaggTACCGCCCCCGGGc 3'
NC_040252.1_696	up	rna-XM_027971961.1	NC_040252.1_696	mRNA	SMOC1	SPARC related modular calcium binding 1, transcript variant X1	133	154	162	-29.71	miRNA: 3' gcCAGUGAUGUC-GGGGGCCCg 5' |*|||:|*|*:|*||||||||* target: 5' ccGTCGCCAGGGTCCCCCGGGg 3'
NC_040252.1_696	up	rna-XM_027978487.1	NC_040252.1_696	mRNA	FOSB	FosB proto-oncogene, AP-1 transcription factor subunit, transcript variant X1	1788	1806	160	-28.51	miRNA: 3' gcCAGUGAUGUCGGGGGCCCg 5' |*||:|||*||**|||||||| target: 5' caGTTACTCCA--CCCCGGGc 3'
NC_040252.1_696	up	rna-XM_027977892.1	NC_040252.1_696	mRNA	MMP15	matrix metallopeptidase 15	2208	2228	163	-36.97	miRNA: 3' gcCAGUGAUGUCGGGGGCCCg 5' **|*|*|**|||||||||||: target: 5' gtGGCTCCTCAGCCCCCGGGt 3'
NC_040252.1_696	up	rna-XM_027966169.1	NC_040252.1_696	mRNA	SEC16A	SEC16 homolog A, endoplasmic reticulum export factor, transcript variant X3	866	886	163	-33.21	miRNA: 3' gccaguGAUGUCGGGGGCCCg 5' *|****|*||:|||||||||: target: 5' ggaggcCCACGGCCCCCGGGt 3'
NC_040252.1_696	up	rna-XM_027965233.1	NC_040252.1_696	mRNA	SLC4A3	solute carrier family 4 member 3	1980	2002	166	-38.39	miRNA: 3' gcCAGUGAUG--UCGGGGGCCCg 5' *|||*:||||**:|||||||||* target: 5' ggGTGGCTACGTGGCCCCCGGGa 3'
NC_040252.1_696	up	rna-XM_012178765.3	NC_040252.1_696	mRNA	ABLIM3	actin binding LIM protein family member 3, transcript variant X1	265	285	174	-33.04	miRNA: 3' gccAGUGAUGUCGGGGGCCCg 5' ***||*:|||||:|||||||* target: 5' gaaTCCTTACAGTCCCCGGGg 3'
NC_040252.1_696	up	rna-XM_027962494.1	NC_040252.1_696	mRNA	POMK	protein-O-mannose kinase, transcript variant X10	1423	1442	160	-31.34	miRNA: 3' gccAGUGAUGUCGGGGGCCCg 5' :|*||||*:|:|*|||||||| target: 5' tgcTCACGGCGG-CCCCGGGc 3'
NC_040252.1_696	up	rna-NM_001139449.1	NC_040252.1_696	mRNA	DBP	D-box binding PAR bZIP transcription factor	176	196	164	-32.66	miRNA: 3' gccagUGAUGUCGGGGGCCCg 5' |*|**:|*||||:|||||||| target: 5' cagcaGCAACAGTCCCCGGGc 3'
NC_040252.1_696	up	rna-XM_027962051.1	NC_040252.1_696	mRNA	GDPD3	glycerophosphodiester phosphodiesterase domain containing 3, transcript variant X1	132	152	175	-40.7	miRNA: 3' gcCAGUGAUGUCGGGGGCCCg 5' *|||*|||:*||||||||||* target: 5' ggGTGACTGGAGCCCCCGGGa 3'
NC_040252.1_696	up	rna-XM_027961204.1	NC_040252.1_696	mRNA	AXIN1	axin 1, transcript variant X2	2623	2642	165	-40.84	miRNA: 3' gcCAGUGAUGUCGGGGGCCCg 5' :||*|:||:|*|||||||||| target: 5' tgGCCGCTGC-GCCCCCGGGc 3'
NC_040252.1_696	up	rna-XM_004007939.3	NC_040252.1_696	mRNA	HOXA10	homeobox A10	1427	1446	167	-34.39	miRNA: 3' gccaGUGAUGUCGGGGGCCCg 5' :***|:||*|||||||||||* target: 5' tcccCGCT-CAGCCCCCGGGg 3'
NC_040252.1_696	up	rna-XM_027957894.1	NC_040252.1_696	mRNA	DOCK3	dedicator of cytokinesis 3	6793	6813	162	-28.71	miRNA: 3' gccAGUGAUGUCGGGGGCCCg 5' ***|*|||:||**|||||||| target: 5' gccTAACTGCATGCCCCGGGc 3'
NC_040252.1_696	up	rna-XM_027960404.1	NC_040252.1_696	mRNA	INSYN2	inhibitory synaptic factor 2A, transcript variant X2	3578	3598	167	-34.51	miRNA: 3' gcCAGUGAUGUCGGGGGCCCg 5' *|||*|||:||**|||||||| target: 5' agGTAACTGCAAGCCCCGGGc 3'
NC_040252.1_696	up	rna-XM_027958606.1	NC_040252.1_696	mRNA	TMEM151B	transmembrane protein 151B	1693	1712	160	-27.05	miRNA: 3' gccAGUGAUGUCGGGGGCCCg 5' ***|||||::*|*|||||||: target: 5' accTCACTGT-GACCCCGGGt 3'
NC_040252.1_696	up	rna-XM_004006088.4	NC_040252.1_696	mRNA	MTHFD2	methylenetetrahydrofolate dehydrogenase (NADP+ dependent) 2, methenyltetrahydrofolate cyclohydrolase, transcript variant X1	957	977	162	-31.86	miRNA: 3' gccAGUGAUGUCGGGGGCCCg 5' ***|||||*|||:|||:|||* target: 5' acaTCACTCCAGTCCCTGGGg 3'
NC_040252.1_696	up	rna-XM_027958026.1	NC_040252.1_696	mRNA	CSRNP1	cysteine and serine rich nuclear protein 1, transcript variant X1	5626	5645	165	-31.56	miRNA: 3' gcCAGUGAUGUCGGGGGCCCg 5' |*||*|*|*|||||||||||* target: 5' caGTGAGT-CAGCCCCCGGGa 3'
NC_040252.1_696	up	rna-XM_027956927.1	NC_040252.1_696	mRNA	SEPT5	septin 5, transcript variant X1	64	84	163	-30.88	miRNA: 3' gcCAGUGAUGUCGGGGGCCCg 5' **|||**|:|:*||||||||* target: 5' gcGTCCGTGCGCCCCCCGGGg 3'
NC_040252.1_696	up	rna-XM_027970075.1	NC_040252.1_696	mRNA	NDRG2	NDRG family member 2, transcript variant X2	1183	1205	161	-26.55	miRNA: 3' gccAGUGAUGU--CGGGGGCCCg 5' |**||*||*||**|||||||||* target: 5' ctcTCTCTTCAGGGCCCCCGGGg 3'
NC_040252.1_696	up	rna-XM_012162065.2	NC_040252.1_696	mRNA	TRUB2	TruB pseudouridine synthase family member 2, transcript variant X1	825	846	163	-32.58	miRNA: 3' gccagUGAUGUCG-GGGGCCCg 5' :****:||:||||*|||||||: target: 5' tccagGCTGCAGCACCCCGGGt 3'
NC_040252.1_696	up	rna-XM_027977332.1	NC_040252.1_696	mRNA	NFATC2	nuclear factor of activated T cells 2, transcript variant X4	230	249	160	-28.09	miRNA: 3' gccAGUGAUGUCGGGGGCCCg 5' |**||:|*:|||*|||||||* target: 5' cccTCGCCGCAG-CCCCGGGa 3'
NC_040252.1_696	up	rna-XM_027977632.1	NC_040252.1_696	mRNA	BCAR1	BCAR1 scaffold protein, Cas family member, transcript variant X1	27	48	165	-34.38	miRNA: 3' gccAGUGAUGU-CGGGGGCCCg 5' *|*||:||:::*|||||||||* target: 5' ggtTCGCTGTGCGCCCCCGGGg 3'
NC_040252.1_696	up	rna-XM_004012918.4	NC_040252.1_696	mRNA	DHX58	DExH-box helicase 58, transcript variant X1	1337	1358	168	-33.04	miRNA: 3' gccaGUGA-UGUCGGGGGCCCg 5' *|**|*||*||||||||||||* target: 5' ggagCCCTGACAGCCCCCGGGg 3'
NC_040252.1_696	up	rna-XM_027963681.1	NC_040252.1_696	mRNA	MXRA5	matrix remodeling associated 5, transcript variant X1	8226	8247	160	-33.6	miRNA: 3' gccaGUGAUGU-CGGGGGCCCg 5' ****|*||:|:*|||||||||| target: 5' gctgCCCTGCGTGCCCCCGGGc 3'
NC_040252.1_696	up	rna-XM_012096361.3	NC_040252.1_696	mRNA	DDB2	damage specific DNA binding protein 2, transcript variant X1	283	303	160	-30	miRNA: 3' gccagUGAUGUCGGGGGCCCg 5' **|**||*:*||||||||||* target: 5' gaggaACAGAAGCCCCCGGGa 3'
NC_040252.1_696	up	rna-XM_004021417.4	NC_040252.1_696	mRNA	DNA2	DNA replication helicase/nuclease 2, transcript variant X1	576	596	169	-32.43	miRNA: 3' gccaGUGAUGUCGGGGGCCCg 5' |***||||::*|||||||||: target: 5' cctcCACTGTTGCCCCCGGGt 3'
NC_040252.1_696	up	rna-XM_027966059.1	NC_040252.1_696	mRNA	NDOR1	NADPH dependent diflavin oxidoreductase 1, transcript variant X1	900	919	167	-33.69	miRNA: 3' gccaGUGAUGUCGGGGGCCCg 5' :***||||:|||*|||||||* target: 5' ttcaCACTGCAG-CCCCGGGa 3'
NC_040252.1_696	up	rna-XM_027973308.1	NC_040252.1_696	mRNA	PLEC	plectin, transcript variant X1	13806	13826	169	-29.88	miRNA: 3' gccaGUGAUGUCGGGGGCCCg 5' :|**||||*||*||||||||: target: 5' tgacCACTCCACCCCCCGGGt 3'
NC_040252.1_696	up	rna-XM_015103417.2	NC_040252.1_696	mRNA	ADRA2A	adrenoceptor alpha 2A	1009	1031	160	-34.49	miRNA: 3' gccaGUGA--UGUCGGGGGCCCg 5' *|**|:||**:|:|||||||||* target: 5' agcaCGCTGAGCGGCCCCCGGGg 3'
NC_040252.1_696	up	rna-XM_027962488.1	NC_040252.1_696	mRNA	POMK	protein-O-mannose kinase, transcript variant X10	3534	3553	160	-31.34	miRNA: 3' gccAGUGAUGUCGGGGGCCCg 5' :|*||||*:|:|*|||||||| target: 5' tgcTCACGGCGG-CCCCGGGc 3'
NC_040252.1_696	up	MSTRG.28701.5	NC_040252.1_696	mRNA	LRCH4	leucine rich repeats and calponin homology domain containing 4, transcript variant X1	13238	13259	166	-28.96	miRNA: 3' gcCAGUGAUGUCG-GGGGCCCg 5' |*||*:|*|||||*|||||||* target: 5' ctGTAGCCACAGCTCCCCGGGa 3'
NC_040252.1_696	up	MSTRG.25440.1	NC_040252.1_696	mRNA	LOC114108679	steroid 21-hydroxylase, transcript variant X1	12866	12886	171	-38.39	miRNA: 3' gcCAGUGAUGUCGGGGGCCCg 5' |||*|:|*||||:|||||||* target: 5' cgGCCGCGACAGTCCCCGGGa 3'
